# Supplementary material for: Identification of Nrl1 Domains Responsible for Interactions with RNA-Processing Factors and Regulation of Nrl1 Function by Phosphorylation
Source: Int J Mol Sci. 2021 Jun 29;22(13):7011. doi: 10.3390/ijms22137011 (PMC8268110; doi:10.3390/ijms22137011)
Supplement: Supplementary file 1 [file ijms-22-07011-s001.zip › Table S1.xlsx]

## Sheet: Sheet1
Table S1: Domain specific interaction studies of Nrl1 protein and its truncated forms with selected RNA-processing factors using BACTH assay.
Proteins	Intensity of interaction (MU)	S.D.	Power of interaction (%)
Nrl1 + Ctr1	1084.95	115.349	100
Nrl1(N-term) + Ctr1	184.705	41.6112	17.0235
Nrl1(N-term+NRDE-2) + Ctr1	203.646	48.2714	18.7692
Nrl1(NRDE-2) + Ctr1	291.476	58.0857	26.8641
Nrl1(C-term) + Ctr1	708.508	99.1611	65.3003
Nrl1 + Mtl1	1456.07	109.269	100
Nrl1(N-term) + Mtl1	1511.18	89.4239	103.785
Nrl1(N-term+NRDE-2) + Mtl1	1558.21	159.316	107.014
Nrl1(NRDE-2) + Mtl1	223.551	78.5657	15.3531
Nrl1(C-term) + Mtl1	343.706	69.074	23.6051
Nrl1 + Ntr2	583.337	79.3647	100
Nrl1(N-term) + Ntr2	121.137	47.3108	20.7663
Nrl1(N-term+NRDE-2) + Ntr2	147.549	31.0343	25.2939
Nrl1(NRDE-2) + Ntr2	142.496	62.0708	24.4277
Nrl1(C-term) + Ntr2	494.657	78.789	84.7979
Nrl1 + Syf3	544.772	78.9524	100
Nrl1(N-term) + Syf3	150.301	61.6231	27.5898
Nrl1(N-term+NRDE-2) + Syf3	130.179	54.0786	23.8961
Nrl1(NRDE-2) + Syf3	137.109	38.0939	25.1681
Nrl1(C-term) + Syf3	448.879	88.7401	82.3977
