# Supplementary material for: Identification of Nrl1 Domains Responsible for Interactions with RNA-Processing Factors and Regulation of Nrl1 Function by Phosphorylation
Source: Int J Mol Sci. 2021 Jun 29;22(13):7011. doi: 10.3390/ijms22137011 (PMC8268110; doi:10.3390/ijms22137011)
Supplement: Supplementary file 1 [file ijms-22-07011-s001.zip › Table S2.xlsx]

## Sheet: Nrl1_ProteinGroups
Table S2: List of proteins co-purified with Nrl1-TAP, Nrl1(1-159aa)-TAP and Nrl1(1-502aa)-TAP.
Protein IDs	Majority protein IDs	Peptide counts (all)	Peptide counts (razor+unique)	Peptide counts (unique)	Protein names	Gene names	Intensity	Intensity Mock	Intensity Nrl1_1-159aa_TAP	Intensity Nrl1_1-502aa_TAP	Intensity Nrl1_TAP	LFQ intensity Mock	LFQ intensity Nrl1_1-159aa_TAP	LFQ intensity Nrl1_1-502aa_TAP	LFQ intensity Nrl1_TAP	Number of proteins	Peptides	Razor + unique peptides	Unique peptides	Peptides Mock	Peptides Nrl1_1-159aa_TAP	Peptides Nrl1_1-502aa_TAP	Peptides Nrl1_TAP	Razor + unique peptides Mock	Razor + unique peptides Nrl1_1-159aa_TAP	Razor + unique peptides Nrl1_1-502aa_TAP	Razor + unique peptides Nrl1_TAP	Unique peptides Mock	Unique peptides Nrl1_1-159aa_TAP	Unique peptides Nrl1_1-502aa_TAP	Unique peptides Nrl1_TAP	Sequence coverage [%]	Unique + razor sequence coverage [%]	Unique sequence coverage [%]	Mol. weight [kDa]	Sequence length	Sequence lengths	Q-value	Score	Sequence coverage Mock [%]	Sequence coverage Nrl1_1-159aa_TAP [%]	Sequence coverage Nrl1_1-502aa_TAP [%]	Sequence coverage Nrl1_TAP [%]	MS/MS Count Mock	MS/MS Count Nrl1_1-159aa_TAP	MS/MS Count Nrl1_1-502aa_TAP	MS/MS Count Nrl1_TAP	MS/MS Count	id
O42975	O42975	57	57	57	Protein NRDE2 homolog	nrl1	728370000	0	268640000	7055300	452670000	0	908940000	10041000	2909900000	1	57	57	57	0	13	6	52	0	13	6	52	0	13	6	52	30.3	30.3	30.3	113.25	972	972	0	323.31	0	11.4	8.1	28.3	0	43	10	382	435	66
P0CT55;P0CT54;P0CT53	P0CT55;P0CT54;P0CT53	21;21;21	21;21;21	21;21;21			581270000	248490000	12018000	319600000	1161000	266130000	22904000	418310000	8062500	3	21	21	21	15	5	14	7	15	5	14	7	15	5	14	7	57.4	57.4	57.4	49.674	460	460;460;460	0	323.31	46.1	9.3	43.9	15.2	69	10	73	11	163	138
O13799;O14232	O13799	82;2	82;2	82;2	Uncharacterized helicase C17H9.02	SPAC17H9.02	555150000	0	463760000	2160600	89228000	0	1597200000	2652600	512010000	2	82	82	82	0	47	3	58	0	47	3	58	0	47	3	58	52.2	52.2	52.2	118.46	1030	1030;1117	0	323.31	0	42.8	3.9	36	0	170	2	294	466	33
P78958	P78958	25	25	11	Glyceraldehyde-3-phosphate dehydrogenase 1	tdh1	350920000	138900000	32782000	171140000	8093600	127580000	160060000	181590000	49519000	1	25	25	11	17	11	17	13	17	11	17	13	8	2	8	4	69	69	31	35.869	336	336	0	323.31	61	41.4	61	44.6	63	31	58	35	187	182
Q9P7B7	Q9P7B7	62	62	62	Uncharacterized protein C140.04	SPAC140.04	350360000	0	0	0	350360000	0	0	0	2277200000	1	62	62	62	0	0	0	62	0	0	0	62	0	0	0	62	94.2	94.2	94.2	35.323	295	295	0	323.31	0	0	0	94.2	0	0	0	426	426	239
Q9UTK6	Q9UTK6	39	39	39	G-patch domain-containing protein C1486.03	SPAC1486.03c	127810000	0	0	0	127810000	0	0	0	830010000	1	39	39	39	0	0	0	39	0	0	0	39	0	0	0	39	30.2	30.2	30.2	91.668	797	797	0	323.31	0	0	0	30.2	0	0	0	227	227	261
O13614	O13614	14	14	9	40S ribosomal protein S10-B	rps10b	120420000	69455000	0	49790000	1179500	65663000	0	70761000	0	1	14	14	9	6	0	4	8	6	0	4	8	4	0	3	5	72.1	72.1	38.1	16.443	147	147	0	169.93	40.1	0	29.3	61.9	28	0	19	21	68	25
O36025	O36025	25	25	25	GYF domain-containing protein mpd2	mpd2	105400000	38368000	0	67032000	0	45178000	0	82962000	0	1	25	25	25	18	0	24	0	18	0	24	0	18	0	24	0	39.1	39.1	39.1	106.14	992	992	0	323.31	29.9	0	37.6	0	41	0	66	0	107	55
O14112	O14112	13	8	8	40S ribosomal protein S10-A	rps10a	88705000	42287000	0	45513000	904690	47794000	0	56702000	0	1	13	8	8	6	0	4	8	4	0	3	5	4	0	3	5	70.1	35.4	35.4	16.275	144	144	0	95.375	41	0	29.9	49.3	12	0	12	18	42	45
Q10475	Q10475	36	36	36	Eukaryotic translation initiation factor 4 gamma	tif471	81265000	31185000	0	44329000	5751300	32686000	0	52716000	42257000	1	36	36	36	16	0	19	19	16	0	19	19	16	0	19	19	38.5	38.5	38.5	154.03	1403	1403	0	323.31	20.5	0	22.8	19.1	44	0	52	61	157	219
O13758	O13758	36	36	36	Uncharacterized protein C17A2.08c	SPAC17A2.08c	79613000	0	0	0	79613000	0	0	0	513400000	1	36	36	36	0	0	0	36	0	0	0	36	0	0	0	36	57.9	57.9	57.9	41.874	361	361	0	323.31	0	0	0	57.9	0	0	0	258	258	30
Q9UT24	Q9UT24	53	53	53	Pre-mRNA-splicing factor brr2	brr2	76497000	0	0	0	76497000	0	0	0	497400000	1	53	53	53	0	0	0	53	0	0	0	53	0	0	0	53	18.9	18.9	18.9	248.81	2176	2176	0	323.31	0	0	0	18.9	0	0	0	318	318	256
P58234	P58234	8	8	1	40S ribosomal protein S19-A	rps19a	74697000	39984000	1770200	29896000	3048200	41767000	0	36801000	0	1	8	8	1	3	3	3	4	3	3	3	4	1	0	1	0	44.4	44.4	7.6	16.15	144	144	0	158.54	24.3	18.1	24.3	20.1	8	4	7	13	32	174
O14187	O14187	77	77	77	Pre-mRNA-splicing factor spp42	spp42	73608000	0	0	0	73608000	0	0	0	476380000	1	77	77	77	0	0	0	77	0	0	0	77	0	0	0	77	21.2	21.2	21.2	274.55	2363	2363	0	323.31	0	0	0	21.2	0	0	0	353	353	49
O59855;Q10265	O59855;Q10265	27;17	27;17	26;16	Probable heat shock protein ssa2;Probable heat shock protein ssa1	ssa2;ssa1	70982000	24903000	2995000	34594000	8489800	33619000	16535000	62255000	24346000	2	27	27	26	12	3	13	21	12	3	13	21	11	2	12	21	43.1	43.1	43.1	70.232	647	647;644	0	317.23	23.5	6.2	24.7	34	30	9	35	59	133	80
O74175	O74175	27	27	27	60S ribosomal protein L13	rpl13	62324000	10609000	1315700	16860000	33540000	9363200	0	17657000	223920000	1	27	27	27	4	2	5	27	4	2	5	27	4	2	5	27	71.6	71.6	71.6	23.529	208	208	0	293.98	19.2	11.5	19.7	71.6	10	4	15	160	189	90
O74904	O74904	14	14	14	60S ribosomal protein L35	rpl35	55076000	14567000	1132300	17470000	21906000	12339000	0	22634000	147010000	1	14	14	14	3	1	3	14	3	1	3	14	3	1	3	14	64.8	64.8	64.8	14.302	122	122	0	192.3	20.5	8.2	20.5	64.8	10	4	8	54	76	111
O43024	O43024	12	12	12	CUE domain-containing protein C354.10	SPBC354.10	52191000	18430000	0	33761000	0	20024000	0	42188000	0	1	12	12	12	8	0	12	0	8	0	12	0	8	0	12	0	25	25	25	100.13	963	963	0	186.03	18.8	0	25	0	31	0	42	0	73	69
Q9P3T6;O14277	Q9P3T6;O14277	11;10	11;10	11;10	40S ribosomal protein S5-B;40S ribosomal protein S5-A	rps5b;rps5a	48562000	28031000	238450	20057000	235030	27559000	0	27589000	0	2	11	11	11	9	1	7	2	9	1	7	2	9	1	7	2	50.7	50.7	50.7	22.357	203	203;203	0	323.31	46.3	4.9	45.8	4.4	27	1	21	2	51	235
Q9USW1	Q9USW1	12	12	12	Uncharacterized protein C21B10.03c	SPBC21B10.03c	45915000	20466000	0	25448000	0	20359000	0	34520000	0	1	12	12	12	11	0	11	0	11	0	11	0	11	0	11	0	23.8	23.8	23.8	85.523	791	791	0	200.49	22.1	0	21.6	0	22	0	28	0	50	253
O94316	O94316	42	42	41	Pre-mRNA-splicing factor cwf10	cwf10	42488000	0	0	0	42488000	0	0	0	276150000	1	42	42	41	0	0	0	42	0	0	0	42	0	0	0	41	35.6	35.6	34.6	111.31	984	984	0	323.31	0	0	0	35.6	0	0	0	145	145	119
O42945;Q9P774	O42945	25;2	25;2	23;0	Probable pre-mRNA-splicing factor ATP-dependent RNA helicase prp43	prp43	40890000	0	0	0	40890000	0	0	0	266150000	2	25	25	23	0	0	0	25	0	0	0	25	0	0	0	23	23.1	23.1	21.8	83.803	735	735;1173	0	277.95	0	0	0	23.1	0	0	0	152	152	63
O13370	O13370	18	18	18	ATP-dependent RNA helicase ded1	ded1	40408000	18132000	0	20935000	1340500	18853000	0	27333000	0	1	18	18	18	14	0	11	5	14	0	11	5	14	0	11	5	35.8	35.8	35.8	69.758	636	636	0	220.27	32.7	0	27.8	12.3	27	0	25	14	66	24
Q9URX6	Q9URX6	13	13	13	60S ribosomal protein L31	rpl31	40055000	17149000	2364000	11708000	8834300	20550000	14817000	18192000	45693000	1	13	13	13	5	3	4	11	5	3	4	11	5	3	4	11	77	77	77	13.261	113	113	0	145.55	39.8	21.2	34.5	71.7	17	5	13	38	73	247
Q10209	Q10209	13	13	13	Uncharacterized J domain-containing protein C4H3.01	SPAC4H3.01	38918000	15504000	2055800	21358000	0	17501000	0	26604000	0	1	13	13	13	9	2	11	0	9	2	11	0	9	2	11	0	39.5	39.5	39.5	44.768	392	392	0	184.4	30.1	5.1	35.2	0	17	5	22	0	44	213
P0CT63;P0CT62	P0CT63;P0CT62	8;8	8;8	8;8			37925000	11183000	6141200	8261700	12339000	0	0	0	81464000	2	8	8	8	1	1	1	8	1	1	1	8	1	1	1	8	63.9	63.9	63.9	6.9101	61	61;61	0	56.821	18	18	18	63.9	5	6	6	21	38	142
Q92365	Q92365	14	14	1	60S ribosomal protein L36-A	rpl36a	36848000	7769100	892080	15933000	12255000	8487800	0	22238000	77414000	1	14	14	1	3	1	4	14	3	1	4	14	0	0	0	1	71.7	71.7	16.2	11.263	99	99	0	163.05	32.3	10.1	34.3	71.7	7	2	12	51	72	225
P59289	P59289	17	17	2	60S ribosomal protein L37-A	rpl37a	35456000	0	89729	0	35367000	0	0	0	229680000	1	17	17	2	0	1	0	17	0	1	0	17	0	0	0	2	85.4	85.4	15.7	9.9605	89	89	0	166.5	0	7.9	0	85.4	0	0	0	78	78	175
O13672	O13672	15	15	15	60S ribosomal protein L8	rpl8	34647000	7603100	798040	15695000	10551000	9349700	0	25355000	62796000	1	15	15	15	5	1	7	12	5	1	7	12	5	1	7	12	45.6	45.6	45.6	28.606	259	259	0	151.65	23.6	4.6	25.9	32.4	8	4	12	38	62	28
O94260	O94260	9	9	9	Putative G3BP-like protein	nxt3	34440000	15525000	0	18779000	136630	16411000	0	24378000	0	1	9	9	9	8	0	8	1	8	0	8	1	8	0	8	1	30.2	30.2	30.2	47.972	434	434	0	149.26	30.2	0	27.9	3.9	19	0	19	3	41	116
Q09882	Q09882	30	30	30	Pre-mRNA-processing protein 45	prp45	34095000	0	0	0	34095000	0	0	0	221570000	1	30	30	30	0	0	0	30	0	0	0	30	0	0	0	30	46.9	46.9	46.9	62.696	557	557	0	268.76	0	0	0	46.9	0	0	0	128	128	204
O74953	O74953	13	13	13	Uncharacterized protein C736.07c	SPCC736.07c	32643000	11651000	0	20992000	0	13594000	0	24532000	0	1	13	13	13	10	0	12	0	10	0	12	0	10	0	12	0	26.9	26.9	26.9	78.258	699	699	0	172.24	20.2	0	25.5	0	17	0	30	0	47	113
P05767	P05767	7	7	7	60S ribosomal protein L39	rpl39	31353000	1661300	0	2464500	27227000	0	0	0	179250000	1	7	7	7	1	0	1	7	1	0	1	7	1	0	1	7	58.8	58.8	58.8	6.3084	51	51	0	65.91	19.6	0	19.6	58.8	3	0	2	33	38	133
P35679	P35679	19	19	7	60S ribosomal protein L4-A	rpl4a	30273000	6335600	588770	15184000	8165300	7831700	0	22398000	48843000	1	19	19	7	5	1	9	15	5	1	9	15	1	0	4	5	49	49	18.7	39.767	363	363	0	187.81	14	3.3	27.8	39.4	10	2	18	61	91	161
Q10284	Q10284	10	10	10	Heat shock protein sks2	sks2	28853000	13362000	0	15261000	230060	14317000	0	19737000	0	1	10	10	10	9	0	9	1	9	0	9	1	9	0	9	1	21.4	21.4	21.4	67.205	613	613	0	109.79	20.1	0	20.1	1.3	17	0	21	1	39	214
P79009;O74172	P79009;O74172	5;4	5;4	5;4	40S ribosomal protein S25-A;40S ribosomal protein S25-B	rps25a;rps25b	28093000	17780000	457900	7143600	2711300	0	0	0	17609000	2	5	5	5	1	1	1	3	1	1	1	3	1	1	1	3	49.4	49.4	49.4	9.9586	89	89;88	0	93.607	11.2	10.1	11.2	38.2	3	1	4	15	23	183
Q9HE07	Q9HE07	36	36	36	Uncharacterized protein C20H4.06c	SPAC20H4.06c	26820000	0	0	0	26820000	0	0	0	173240000	1	36	36	36	0	0	0	36	0	0	0	36	0	0	0	36	57.5	57.5	57.5	60.763	534	534	0	323.31	0	0	0	57.5	0	0	0	175	175	233
P0CT76;P0CT75	P0CT76;P0CT75	14;14	14;14	14;14			26102000	7286000	0	8042600	10773000	0	0	10475000	0	2	14	14	14	1	0	2	12	1	0	2	12	1	0	2	12	65.7	65.7	65.7	15.655	143	143;143	0	152.19	18.9	0	28	46.9	2	0	4	38	44	148
O14011	O14011	15	15	15	Pre-mRNA-processing factor 19	prp19	25895000	0	0	1008300	24887000	0	0	1342800	162520000	1	15	15	15	0	0	2	15	0	0	2	15	0	0	2	15	21.5	21.5	21.5	54.191	488	488	0	132.8	0	0	4.7	21.5	0	0	3	55	58	37
Q92354;O74884	Q92354;O74884	14;14	14;14	14;14	60S ribosomal protein L24-A;60S ribosomal protein L24-B	rpl24a;rpl24b	25081000	4541300	0	10259000	10281000	4431300	0	10799000	70026000	2	14	14	14	2	0	4	12	2	0	4	12	2	0	4	12	59.7	59.7	59.7	16.836	149	149;149	0	123.81	12.8	0	20.8	59.7	4	0	11	49	64	107
O14029	O14029	11	11	11	COPII coat assembly protein sec16	sec16	23802000	9127400	0	14674000	0	11257000	0	17483000	0	1	11	11	11	6	0	10	0	6	0	10	0	6	0	10	0	9.9	9.9	9.9	218.09	1995	1995	0	112.87	5.4	0	9.3	0	17	0	22	0	39	39
Q9USR7	Q9USR7	5	5	4	60S ribosomal protein L38-1	rpl38a	23695000	13963000	243550	8774000	714100	14439000	0	11884000	0	1	5	5	4	3	1	3	2	3	1	3	2	2	0	2	2	54.1	54.1	39.2	8.4919	74	74	0	48.201	43.2	14.9	43.2	20.3	8	0	8	13	29	251
Q9C0Z7;P05752	Q9C0Z7;P05752	11;10	11;10	11;10	40S ribosomal protein S6-B;40S ribosomal protein S6-A	rps6b;rps6a	22921000	7984400	155660	13424000	1356200	8180500	0	17297000	0	2	11	11	11	8	1	7	4	8	1	7	4	8	1	7	4	42.7	42.7	42.7	27.475	239	239;239	0	140.44	34.3	3.3	28.5	13.4	15	0	17	18	50	228
O94620	O94620	13	13	13	Pre-mRNA-splicing factor cwf17	cwf17	22131000	0	0	0	22131000	0	0	0	143890000	1	13	13	13	0	0	0	13	0	0	0	13	0	0	0	13	37.6	37.6	37.6	37.427	340	340	0	323.31	0	0	0	37.6	0	0	0	74	74	127
O42984	O42984	9	9	4	40S ribosomal protein S17-A	rps17a	20626000	7274100	331170	11516000	1504900	10123000	0	14353000	8176300	1	9	9	4	5	1	6	5	5	1	6	5	2	0	2	2	56.5	56.5	26	15.514	131	131	0	70.562	26.7	8.4	35.1	37.4	12	1	15	13	41	67
P0CT74;P0CT73	P0CT74;P0CT73	9;9	9;9	9;9			20465000	5233000	0	12827000	2405700	7150200	0	15010000	0	2	9	9	9	4	0	7	3	4	0	7	3	4	0	7	3	54.6	54.6	54.6	17.5	152	152;152	0	99.858	31.6	0	45.4	20.4	10	0	24	8	42	147
P0CT67;P0CT66	P0CT67;P0CT66	7;7	7;7	7;7			20119000	6180700	916750	11401000	1620700	6724800	6481300	15238000	6452500	2	7	7	7	2	2	3	6	2	2	3	6	2	2	3	6	41.4	41.4	41.4	17.435	152	152;152	0	100.16	15.8	15.1	23	33.6	6	2	7	17	32	144
O94438	O94438	18	18	8	40S ribosomal protein S1-B	rps102	20040000	6942400	0	10269000	2828100	7372800	0	13423000	18551000	1	18	18	8	7	0	8	12	7	0	8	12	4	0	5	4	67.5	67.5	35.3	28.521	252	252	0	162.49	30.6	0	35.7	44.4	12	0	14	40	66	124
O74895	O74895	16	16	2	60S ribosomal protein L15-A	rpl15a	19570000	3560000	0	9911900	6097500	0	0	13142000	0	1	16	16	2	3	0	6	9	3	0	6	9	0	0	1	1	66.7	66.7	9.5	23.806	201	201	0	139.03	16.9	0	30.8	48.8	7	0	15	36	58	110
P39964	P39964	39	39	39	Pre-mRNA-splicing factor cdc5	cdc5	19540000	0	0	0	19540000	0	0	0	128080000	1	39	39	39	0	0	0	39	0	0	0	39	0	0	0	39	44	44	44	86.843	757	757	0	306.9	0	0	0	44	0	0	0	118	118	165
Q09868	Q09868	8	8	8	RNA-binding post-transcriptional regulator cip2	cip2	19430000	10023000	0	9407000	0	9136400	0	13596000	0	1	8	8	8	6	0	7	0	6	0	7	0	6	0	7	0	24.1	24.1	24.1	62.068	576	576	0	123.71	18.8	0	16.8	0	14	0	15	0	29	202
P28189	P28189	4	4	4	40S ribosomal protein S13	rps13	18475000	7602900	0	9981400	890910	8123400	0	12712000	0	1	4	4	4	4	0	4	1	4	0	4	1	4	0	4	1	27.8	27.8	27.8	16.953	151	151	0	80.404	27.8	0	27.8	7.3	8	0	8	5	21	158
Q9P6R9	Q9P6R9	30	30	30	Pre-mRNA-splicing factor cwf22	cwf22	18407000	0	0	0	18407000	0	0	0	118640000	1	30	30	30	0	0	0	30	0	0	0	30	0	0	0	30	24.4	24.4	24.4	102.77	887	887	0	226.96	0	0	0	24.4	0	0	0	101	101	236
P36585	P36585	11	11	3	60S ribosomal protein L28-A	rpl28a	18294000	4392700	0	4930900	8970200	3947100	0	7164400	0	1	11	11	3	3	0	2	9	3	0	2	9	1	0	0	2	70.9	70.9	31.1	16.653	148	148	0	117.39	26.4	0	19.6	56.1	6	0	5	47	58	163
P0CT72;P0CT71;P0CT70	P0CT72;P0CT71;P0CT70	19;19;19	19;19;19	19;19;19			18059000	2543900	813500	5381100	9320600	0	0	0	60256000	3	19	19	19	2	1	2	17	2	1	2	17	2	1	2	17	76.7	76.7	76.7	27.1	253	253;253;253	0	147.63	11.1	4.3	17.4	66	4	4	6	52	66	146
P40372;P36584	P40372;P36584	20;20	20;20	20;20	60S ribosomal protein L3-A;60S ribosomal protein L3-B	rpl3a;rpl3b	17999000	2926800	0	6960800	8111800	3800100	0	8298200	0	2	20	20	20	3	0	5	16	3	0	5	16	3	0	5	16	46.6	46.6	46.6	43.802	388	388;388	0	204.87	12.9	0	20.6	30.7	5	0	10	53	68	162
P05733	P05733	17	2	2	60S ribosomal protein L37-B	rpl37b	16720000	0	290420	0	16430000	0	0	0	107690000	1	17	2	2	0	2	0	17	0	1	0	2	0	1	0	2	85.7	17.6	17.6	10.087	91	91	0	14.461	0	20.9	0	85.7	0	1	0	5	6	131
P22068	P22068	5	5	5	ATP synthase subunit beta, mitochondrial	atp2	16611000	0	16410000	201180	0	0	53360000	0	0	1	5	5	5	0	5	1	0	0	5	1	0	0	5	1	0	11.4	11.4	11.4	56.875	525	525	0	59.693	0	11.4	2.1	0	0	16	0	0	16	153
P78946	P78946	18	18	18	60S ribosomal protein L26	rpl26	16133000	2016900	0	2422500	11694000	2229800	0	2980200	0	1	18	18	18	3	0	3	16	3	0	3	16	3	0	3	16	60.3	60.3	60.3	14.341	126	126	0	127	24.6	0	24.6	60.3	6	0	8	64	78	180
P79071	P79071	13	13	13	60S ribosomal protein L6	rpl6	16104000	3369300	419660	7199400	5116200	3718400	0	8061400	34198000	1	13	13	13	4	1	4	11	4	1	4	11	4	1	4	11	51.8	51.8	51.8	21.248	195	195	0	135.51	21	5.1	21	47.2	8	2	11	28	49	186
Q9P7B2;O14049	Q9P7B2;O14049	6;6	6;6	6;6	40S ribosomal protein S8-B;40S ribosomal protein S8-A	rps8b;rps8a	15038000	4101300	0	8412200	2524800	4569800	0	10657000	0	2	6	6	6	3	0	4	3	3	0	4	3	3	0	4	3	36.5	36.5	36.5	22.564	200	200;200	0	70.497	21.5	0	28.5	23	6	0	8	18	32	41
O13615	O13615	21	21	21	Pre-mRNA-splicing factor prp5	prp5	14934000	0	0	0	14934000	0	0	0	97962000	1	21	21	21	0	0	0	21	0	0	0	21	0	0	0	21	43.3	43.3	43.3	52.418	473	473	0	222.05	0	0	0	43.3	0	0	0	65	65	26
P0CT57;P0CT56	P0CT57;P0CT56	8;8	8;8	8;8			14753000	6214700	1357700	6208400	972520	5274500	7200400	6825800	0	2	8	8	8	3	2	4	5	3	2	4	5	3	2	4	5	48.2	48.2	48.2	14.699	139	139;139	0	65.501	32.4	17.3	39.6	25.9	9	3	6	17	35	139
P05734;O42699	P05734;O42699	13;9	13;9	13;9	60S ribosomal protein L19-A;60S ribosomal protein L19-B	rpl19a;rpl19b	14663000	1090800	417140	2861500	10294000	0	0	0	60855000	2	13	13	13	1	1	1	12	1	1	1	12	1	1	1	12	38.9	38.9	38.9	22.723	193	193;193	0	186.81	8.8	4.7	8.8	38.9	1	1	2	63	67	132
O14161	O14161	27	27	27	Pre-mRNA-splicing factor cwf21	cwf21	14553000	0	0	0	14553000	0	0	0	94439000	1	27	27	27	0	0	0	27	0	0	0	27	0	0	0	27	53.2	53.2	53.2	34.553	293	293	0	288.11	0	0	0	53.2	0	0	0	87	87	47
Q09668	Q09668	4	4	4	60S ribosomal protein L22	rpl22	14210000	5951300	0	8259200	0	6062900	0	11082000	0	1	4	4	4	3	0	3	0	3	0	3	0	3	0	3	0	39.3	39.3	39.3	13.32	117	117	0	40.309	29.1	0	31.6	0	6	0	9	0	15	197
Q12705	Q12705	6	6	6	Serine/threonine-protein phosphatase 2B catalytic subunit	ppb1	13807000	4201700	0	9605700	0	5875100	0	10786000	0	1	6	6	6	4	0	6	0	4	0	6	0	4	0	6	0	14.1	14.1	14.1	63.714	554	554	0	107.76	10.3	0	14.1	0	6	0	11	0	17	221
O59733	O59733	19	19	19	Pre-mRNA-splicing factor syf2	syf2	13379000	0	0	0	13379000	0	0	0	87582000	1	19	19	19	0	0	0	19	0	0	0	19	0	0	0	19	65.5	65.5	65.5	27.972	229	229	0	169.39	0	0	0	65.5	0	0	0	67	67	74
Q9USP6	Q9USP6	8	8	8	Clathrin light chain	clc1	13379000	5485700	321670	7494900	76808	6653200	0	8539100	0	1	8	8	8	5	1	7	1	5	1	7	1	5	1	7	1	36.2	36.2	36.2	25.863	229	229	0	97.307	21.8	5.7	32.8	3.5	14	2	24	1	41	250
O74391	O74391	4	4	2	60S ribosomal protein L25-B	rpl25b	13254000	4449100	661340	7784600	359110	4479800	0	9524100	0	1	4	4	2	2	1	2	3	2	1	2	3	0	0	0	2	33.3	33.3	14.9	15.767	141	141	0	49.588	18.4	9.2	18.4	24.1	6	0	6	5	17	95
Q9HGL8	Q9HGL8	12	12	4	60S ribosomal protein L43-A	rpl43a	12885000	772270	0	4235500	7877300	0	0	4692800	52333000	1	12	12	4	1	0	2	11	1	0	2	11	1	0	2	3	72.3	72.3	35.1	10.422	94	94	0	111.48	19.1	0	30.9	72.3	1	0	5	46	52	234
O60128	O60128	7	7	7	40S ribosomal protein S3	rps3	12266000	2569900	0	9605700	90344	4198200	0	11245000	0	1	7	7	7	3	0	6	1	3	0	6	1	3	0	6	1	34.9	34.9	34.9	27.553	249	249	0	73.731	13.3	0	30.1	4.8	7	0	11	2	20	85
Q9UUC1	Q9UUC1	6	6	2	60S ribosomal protein L21-A	rpl21a	12023000	3829100	0	4603500	3590200	0	0	0	22918000	1	6	6	2	1	0	1	6	1	0	1	6	1	0	1	2	36.9	36.9	19.4	18.38	160	160	0	64.845	14.4	0	14.4	36.9	2	0	2	16	20	264
P78794	P78794	21	21	21	Pre-mRNA-splicing factor cwf15	cwf15	11833000	0	0	0	11833000	0	0	0	77438000	1	21	21	21	0	0	0	21	0	0	0	21	0	0	0	21	66.4	66.4	66.4	30.432	265	265	0	211.11	0	0	0	66.4	0	0	0	63	63	176
O74892	O74892	10	10	10	40S ribosomal protein S2	rps2	11290000	2955800	0	7825300	508880	3988800	0	9589500	0	1	10	10	10	2	0	6	4	2	0	6	4	2	0	6	4	35.2	35.2	35.2	27.637	253	253	0	87.443	10.3	0	30.8	13	4	0	11	11	26	108
P0CT69;P0CT68	P0CT69;P0CT68	8;8	8;8	8;8			10974000	1031700	0	4487200	5455200	2034700	0	4681200	0	2	8	8	8	2	0	4	6	2	0	4	6	2	0	4	6	45.5	45.5	45.5	20.599	176	176;176	0	70.647	15.9	0	22.7	29.5	1	0	5	32	38	145
O59800	O59800	19	19	19	Pre-mRNA-splicing factor cwf5	cwf5	10890000	0	0	0	10890000	0	0	0	70354000	1	19	19	19	0	0	0	19	0	0	0	19	0	0	0	19	49.2	49.2	49.2	39.576	354	354	0	188.78	0	0	0	49.2	0	0	0	64	64	79
P40370	P40370	6	6	6	Enolase 1-1	eno101	10714000	4547500	4348200	1818700	0	4255600	12828000	4161700	0	1	6	6	6	5	4	2	0	5	4	2	0	5	4	2	0	16.9	16.9	16.9	47.435	439	439	0	88.8	14.8	11.4	7.5	0	11	9	3	0	23	167
O14069	O14069	18	18	18	Probable 60S ribosomal protein L28e	rpl28e	10658000	405970	332780	0	9919300	0	0	0	64825000	1	18	18	18	1	1	0	17	1	1	0	17	1	1	0	17	73.9	73.9	73.9	14.755	134	134	0	145.68	8.2	7.5	0	65.7	1	1	0	68	70	44
O94489	O94489	2	2	2	Elongation factor 3	tef3	10482000	0	10482000	0	0	0	34654000	0	0	1	2	2	2	0	2	0	0	0	2	0	0	0	2	0	0	1.7	1.7	1.7	115.8	1047	1047	0	16.285	0	1.7	0	0	0	3	0	0	3	125
O14026	O14026	9	9	9	Histone-lysine N-methyltransferase, H3 lysine-36 specific	set2	10457000	5707000	0	4749700	0	5115000	0	6786100	0	1	9	9	9	7	0	7	0	7	0	7	0	7	0	7	0	16.7	16.7	16.7	90.678	798	798	0	82.105	12.9	0	13.8	0	11	0	12	0	23	38
O94269	O94269	3	3	3	Probable ubiquitin carboxyl-terminal hydrolase 3	ubp3	10115000	3999300	0	6115600	0	4594000	0	7480400	0	1	3	3	3	2	0	3	0	2	0	3	0	2	0	3	0	9.6	9.6	9.6	58.081	512	512	0	54.56	7	0	9.6	0	5	0	6	0	11	117
Q10134	Q10134	6	6	6	Iron-sensing transcription factor 1	fep1	9752500	3535200	0	6217300	0	4581500	0	6783600	0	1	6	6	6	5	0	5	0	5	0	5	0	5	0	5	0	21.1	21.1	21.1	60.611	564	564	0	50.167	18.3	0	18.3	0	6	0	11	0	17	209
P0CT59;P0CT58	P0CT59;P0CT58	7;7	7;7	7;7			9558300	3260800	0	4988100	1309300	3710100	0	6370600	0	2	7	7	7	2	0	3	4	2	0	3	4	2	0	3	4	41.5	41.5	41.5	14.76	130	130;130	0	99.567	23.1	0	29.2	24.6	4	0	8	15	27	140
P0CT84;P0CT83	P0CT84;P0CT83	1;1	1;1	1;1			9401200	3271400	901540	4739600	488550	0	0	0	3171500	2	1	1	1	1	1	1	1	1	1	1	1	1	1	1	1	9.1	9.1	9.1	17.666	165	165;165	0	14.98	9.1	9.1	9.1	9.1	3	1	2	4	10	151
O74329	O74329	5	5	5	40S ribosomal protein S29	rps29	9109800	6085200	370810	1853400	800380	5321200	0	4055300	0	1	5	5	5	3	1	2	4	3	1	2	4	3	1	2	4	60.7	60.7	60.7	6.6575	56	56	0	48.632	50	17.9	37.5	60.7	9	1	4	16	30	92
O14036	O14036	6	6	6	Small nuclear ribonucleoprotein Sm D2	smd2	8949900	0	0	0	8949900	0	0	0	58002000	1	6	6	6	0	0	0	6	0	0	0	6	0	0	0	6	49.6	49.6	49.6	13.095	115	115	0	86.796	0	0	0	49.6	0	0	0	15	15	40
O42846;Q9URT8	O42846;Q9URT8	11;10	11;10	11;10	60S ribosomal protein L34-A;60S ribosomal protein L34-B	rpl34a;rpl34b	8740900	2117800	0	2087800	4535200	2416100	0	3015900	29111000	2	11	11	11	3	0	2	11	3	0	2	11	3	0	2	11	75.9	75.9	75.9	12.87	112	112;111	0	89.464	33	0	17.9	75.9	5	0	5	39	49	58
Q10101	Q10101	8	8	8	40S ribosomal protein S7	rps7	8564000	3265600	0	3575600	1722800	3050800	0	4845500	0	1	8	8	8	3	0	3	6	3	0	3	6	3	0	3	6	46.7	46.7	46.7	21.947	195	195	0	68.453	22.6	0	22.6	30.3	5	0	5	19	29	208
P24487	P24487	4	4	4	ATP synthase subunit alpha, mitochondrial	atp1	8462200	0	8462200	0	0	0	27905000	0	0	1	4	4	4	0	4	0	0	0	4	0	0	0	4	0	0	6.2	6.2	6.2	58.587	536	536	0	28.797	0	6.2	0	0	0	13	0	0	13	155
P87126	P87126	11	11	11	Pre-mRNA-splicing factor cwf2	cwf2	8256500	0	0	0	8256500	0	0	0	54112000	1	11	11	11	0	0	0	11	0	0	0	11	0	0	0	11	27.1	27.1	27.1	44.281	388	388	0	128.49	0	0	0	27.1	0	0	0	43	43	191
Q9UU80	Q9UU80	9	9	9	Pre-mRNA-splicing factor cwf18	cwf18	8183200	0	0	0	8183200	0	0	0	53699000	1	9	9	9	0	0	0	9	0	0	0	9	0	0	0	9	43.7	43.7	43.7	16.659	142	142	0	76.406	0	0	0	43.7	0	0	0	28	28	263
Q9P4W9;P87158	Q9P4W9;P87158	5;5	5;5	1;1	40S ribosomal protein S4-C;40S ribosomal protein S4-A	rps4c;rps4a	8134800	1661400	0	5958700	514700	3194500	0	6260000	0	2	5	5	1	2	0	4	1	2	0	4	1	1	0	1	0	20.6	20.6	4.6	29.674	262	262;262	0	46.606	8.8	0	17.9	2.7	3	0	14	2	19	194
P41838	P41838	6	6	6	Poly(A)+ RNA export protein	rae1	7896600	1671700	0	6224900	0	2597200	0	6794900	0	1	6	6	6	2	0	6	0	2	0	6	0	2	0	6	0	26.1	26.1	26.1	38.626	352	352	0	69.068	9.4	0	26.1	0	4	0	12	0	16	168
Q10342	Q10342	7	7	7	Protein sda1	sda1	7708100	2077500	0	4973600	657060	2881700	0	5688100	0	1	7	7	7	3	0	6	1	3	0	6	1	3	0	6	1	16.1	16.1	16.1	81.25	719	719	0	58.862	7.4	0	15	1.1	3	0	8	1	12	217
O42935	O42935	12	12	3	60S ribosomal protein L32-B	rpl32b	6992100	0	0	0	6992100	0	0	0	46064000	1	12	12	3	0	0	0	12	0	0	0	12	0	0	0	3	53.5	53.5	13.4	14.445	127	127	0	80.82	0	0	0	53.5	0	0	0	33	33	62
O59794	O59794	8	8	2	60S ribosomal protein L17-B	rpl17b	6967800	0	0	1097600	5870200	0	0	0	38894000	1	8	8	2	0	0	2	6	0	0	2	6	0	0	1	1	49.2	49.2	12.8	20.827	187	187	0	83.389	0	0	19.3	29.9	0	0	1	15	16	77
O42947	O42947	5	5	5	Uncharacterized protein C16H5.12c	SPBC16H5.12c	6860500	365920	0	6494500	0	0	0	8347100	0	1	5	5	5	1	0	5	0	1	0	5	0	1	0	5	0	13.6	13.6	13.6	82.52	737	737	0	35.32	2	0	13.6	0	1	0	11	0	12	64
Q10192	Q10192	7	7	4	60S ribosomal protein L18-A	rpl18a	6412700	1119500	0	4540100	753210	2015700	0	4771700	0	1	7	7	4	2	0	3	5	2	0	3	5	1	0	2	3	33.7	33.7	17.1	21.19	187	187	0	66.63	14.4	0	20.3	20.3	1	0	6	16	23	211
O14340	O14340	4	4	4	Oxysterol-binding protein homolog C2F12.05c	SPBC2F12.05c	6345300	1695300	0	4650000	0	2751000	0	5109900	0	1	4	4	4	2	0	4	0	2	0	4	0	2	0	4	0	4.3	4.3	4.3	148.47	1310	1310	0	56.782	1.9	0	4.3	0	4	0	11	0	15	52
Q09757	Q09757	8	8	3	40S ribosomal protein S9-A	rps9a	6254100	938920	0	4778300	536870	0	0	6067100	0	1	8	8	3	1	0	6	2	1	0	6	2	0	0	1	2	41.4	41.4	12	22.161	191	191	0	63.243	4.7	0	33.5	7.9	2	0	12	8	22	198
P09627	P09627	4	4	2	Plasma membrane ATPase 1	pma1	6214200	0	6214200	0	0	0	20453000	0	0	1	4	4	2	0	4	0	0	0	4	0	0	0	2	0	0	4.5	4.5	1.7	99.883	919	919	0	36.253	0	4.5	0	0	0	9	0	0	9	136
O43071	O43071	16	16	16	Pre-mRNA-processing factor 17	prp17	5838500	0	0	0	5838500	0	0	0	37528000	1	16	16	16	0	0	0	16	0	0	0	16	0	0	0	16	24.7	24.7	24.7	63.132	558	558	0	121.24	0	0	0	24.7	0	0	0	56	56	72
Q92345	Q92345	6	6	6	Probable pyruvate decarboxylase C1F8.07c	SPAC1F8.07c	5764800	963710	1757500	3043600	0	0	5568400	4092700	0	1	6	6	6	1	4	4	0	1	4	4	0	1	4	4	0	12	12	12	61.719	569	569	0	63.733	1.8	6.7	9	0	2	8	7	0	17	224
Q9USV3	Q9USV3	8	8	8	Pre-mRNA-splicing factor cwf7	cwf7	5623400	0	0	0	5623400	0	0	0	36536000	1	8	8	8	0	0	0	8	0	0	0	8	0	0	0	8	35.8	35.8	35.8	21.317	187	187	0	116.44	0	0	0	35.8	0	0	0	34	34	252
P24782	P24782	7	7	7	ATP-dependent RNA helicase dbp2	dbp2	5354400	1722200	0	3002100	630090	2295000	0	3332400	0	1	7	7	7	3	0	4	4	3	0	4	4	3	0	4	4	17.1	17.1	17.1	61.547	550	550	0	59.029	7.1	0	9.3	10.2	5	0	9	8	22	156
O94238	O94238	5	5	5	60S ribosomal protein L14	rpl14	5271800	871510	303740	1250600	2845900	0	0	0	18287000	1	5	5	5	1	1	1	5	1	1	1	5	1	1	1	5	20.1	20.1	20.1	15.21	134	134	0	41.669	6	6	6	20.1	3	1	2	15	21	115
O74330	O74330	2	2	2	40S ribosomal protein S27	rps27	5231700	3340500	0	1716000	175190	2987400	0	3163700	0	1	2	2	2	2	0	2	1	2	0	2	1	2	0	2	1	28.9	28.9	28.9	9.1718	83	83	0	19.299	28.9	0	28.9	9.6	4	0	3	4	11	93
O43026	O43026	17	3	3	Glyceraldehyde-3-phosphate dehydrogenase 2	gpd3	5143200	0	0	5143200	0	0	0	6601300	0	1	17	3	3	9	9	12	9	0	0	3	0	0	0	3	0	54.6	13.7	13.7	35.674	335	335	0	49.55	33.4	33.4	47.2	29	0	0	9	0	9	70
P0CT78;P0CT77	P0CT78;P0CT77	3;3	3;3	3;3			5118300	2788100	0	2330300	0	1937000	0	4068500	0	2	3	3	3	3	0	2	0	3	0	2	0	3	0	2	0	21.8	21.8	21.8	19.891	174	174;174	0	40.941	21.8	0	13.8	0	6	0	4	0	10	149
P31209	P31209	19	19	19	Polyadenylate-binding protein, cytoplasmic and nuclear	pab1	5077500	0	0	0	5077500	0	0	0	32949000	1	19	19	19	0	0	0	19	0	0	0	19	0	0	0	19	22.5	22.5	22.5	71.512	653	653	0	134.08	0	0	0	22.5	0	0	0	75	75	160
Q9P7J6	Q9P7J6	7	2	2	40S ribosomal protein S17-B	rps17b	4875000	2110300	0	2764700	0	2449300	0	3460400	0	1	7	2	2	5	1	5	3	2	0	1	0	2	0	1	0	56.1	25.8	25.8	15.534	132	132	0	18.377	40.9	8.3	40.2	22.7	4	0	4	0	8	243
P08094	P08094	2	2	1	60S acidic ribosomal protein P2-alpha	rpp201	4791400	1051500	951500	2107000	681450	0	3110700	0	0	1	2	2	1	1	1	1	1	1	1	1	1	0	0	1	1	38.2	38.2	27.3	11.158	110	110	0	18.197	10.9	10.9	27.3	27.3	2	3	2	3	10	135
P22774	P22774	2	2	2	Heat shock 70 kDa protein, mitochondrial	ssp1	4696900	0	4696900	0	0	0	15531000	0	0	1	2	2	2	0	2	0	0	0	2	0	0	0	2	0	0	3.7	3.7	3.7	72.976	674	674	0	13.639	0	3.7	0	0	0	4	0	0	4	154
O14388	O14388	7	7	4	60S ribosomal protein L27-A	rpl27a	4605900	1315100	0	2768900	521980	1725500	0	2923000	0	1	7	7	4	2	0	4	4	2	0	4	4	1	0	2	3	52.2	52.2	27.9	15.389	136	136	0	59.538	15.4	0	26.5	34.6	3	0	4	7	14	53
Q10289	Q10289	3	3	3	Fatty acid synthase subunit alpha;Acyl carrier;3-oxoacyl-[acyl-carrier-protein] reductase;3-oxoacyl-[acyl-carrier-protein] synthase	fas2	4573700	2446600	0	2127100	0	0	0	2675300	0	1	3	3	3	2	0	2	0	2	0	2	0	2	0	2	0	2.6	2.6	2.6	202.17	1842	1842	0	34.506	1.7	0	2.1	0	3	0	3	0	6	215
Q10163	Q10163	3	3	3	Small nuclear ribonucleoprotein-associated protein B	smb1	4472300	0	0	0	4472300	0	0	0	29167000	1	3	3	3	0	0	0	3	0	0	0	3	0	0	0	3	29.3	29.3	29.3	15.476	147	147	0	22.542	0	0	0	29.3	0	0	0	11	11	210
O42914	O42914	4	4	4	Uncharacterized protein C16A3.08c	SPBC16A3.08c	4465200	2620300	0	1530300	314610	2631500	0	2368400	0	1	4	4	4	2	0	2	2	2	0	2	2	2	0	2	2	20.4	20.4	20.4	30.949	284	284	0	34.117	10.6	0	10.6	9.9	5	0	3	3	11	60
P0CT80;P0CT79	P0CT80;P0CT79	2;2	2;2	2;2			4410400	3154200	0	1256200	0	2821500	0	1967900	0	2	2	2	2	2	0	2	0	2	0	2	0	2	0	2	0	36.8	36.8	36.8	7.6638	68	68;68	0	16.479	36.8	0	36.8	0	5	0	2	0	7	150
O60143	O60143	10	10	9	60S ribosomal protein L7-C	rpl7c	4400300	739600	0	2192800	1468000	0	0	0	9488400	1	10	10	9	1	0	2	8	1	0	2	8	1	0	2	7	33.5	33.5	28.3	28.73	251	251	0	69.776	4.4	0	9.2	28.7	2	0	4	19	25	87
O60164	O60164	4	4	4	Pescadillo homolog	ppp1	4339500	0	0	4339500	0	0	0	5501300	0	1	4	4	4	0	0	4	0	0	0	4	0	0	0	4	0	9.2	9.2	9.2	69.188	607	607	0	61.843	0	0	9.2	0	0	0	11	0	11	89
Q09781	Q09781	13	3	3	40S ribosomal protein S1-A	rps101	4245600	1546000	0	2478300	221330	0	0	3285300	0	1	13	3	3	4	0	5	9	1	0	2	1	1	0	2	1	48	15.9	15.9	28.488	252	252	0	26.751	15.9	0	21.8	38.9	2	0	3	1	6	199
O43047	O43047	2	2	2	GrpE protein homolog, mitochondrial	mge1	4236300	0	0	0	4236300	0	0	0	27557000	1	2	2	2	0	0	0	2	0	0	0	2	0	0	0	2	9.9	9.9	9.9	25.334	223	223	0	11.081	0	0	0	9.9	0	0	0	3	3	71
O42991	O42991	8	8	2	60S ribosomal protein L16-B	rpl16b	4187800	1267800	0	1874000	1046000	1173500	0	2572500	0	1	8	8	2	3	0	2	5	3	0	2	5	0	0	0	2	36	36	14.7	22.17	197	197	0	52.418	18.3	0	8.1	25.9	4	0	5	11	20	68
Q9P784	Q9P784	16	4	4	60S ribosomal protein L4-B	rpl4b	4139400	525360	0	2447700	1166300	0	0	2533000	0	1	16	4	4	5	1	6	13	1	0	1	3	1	0	1	3	39.4	10.5	10.5	39.91	363	363	0	41.293	16.3	3.3	20.7	36.4	1	0	3	15	19	237
Q09900	Q09900	2	1	1	60S ribosomal protein L38-2	rpl38b	4134400	2592800	0	1541600	0	0	0	2030300	0	1	2	1	1	2	1	2	0	1	0	1	0	1	0	1	0	33.8	18.9	18.9	8.3388	74	74	0	15.56	33.8	14.9	33.8	0	5	0	4	0	9	205
O74836;O14363	O74836;O14363	4;2	4;2	4;2	60S ribosomal protein L1-B;60S ribosomal protein L1-A	rpl1b;rpl1a	4100300	380390	0	2823900	896090	0	0	0	5840000	2	4	4	4	1	0	3	1	1	0	3	1	1	0	3	1	16.2	16.2	16.2	23.917	216	216;216	0	41.918	6.5	0	13.9	6	1	0	12	12	25	104
O14273	O14273	2	2	2	Meiotically up-regulated protein C8C9.04	SPAC8C9.04	3922300	2343300	0	1509300	69726	2504800	0	0	0	1	2	2	2	2	0	1	1	2	0	1	1	2	0	1	1	7.1	7.1	7.1	67.035	647	647	0	14.305	7.1	0	2.9	2.9	3	0	3	2	8	50
O42958	O42958	4	4	4	DNA topoisomerase 2-associated protein pat1	SPBC19G7.10c	3839000	1196500	0	2642500	0	1881000	0	2610400	0	1	4	4	4	2	0	4	0	2	0	4	0	2	0	4	0	6.8	6.8	6.8	84.116	754	754	0	37.48	3.7	0	6.8	0	4	0	8	0	12	65
Q9HE06	Q9HE06	6	6	6	Putative pre-mRNA-splicing factor ATP-dependent RNA helicase C20H4.09	SPAC20H4.09	3762000	0	0	0	3762000	0	0	0	24625000	1	6	6	6	0	0	0	6	0	0	0	6	0	0	0	6	7.1	7.1	7.1	73.032	647	647	0	42.785	0	0	0	7.1	0	0	0	22	22	232
Q9Y7R8	Q9Y7R8	1	1	1	Malate dehydrogenase, mitochondrial	MDH1	3758800	0	3758800	0	0	0	12472000	0	0	1	1	1	1	0	1	0	0	0	1	0	0	0	1	0	0	2.9	2.9	2.9	35.787	341	341	0	8.1165	0	2.9	0	0	0	2	0	0	2	271
Q9UUM7	Q9UUM7	3	3	3	Protein hob3	hob3	3725600	1895400	0	1830200	0	2073600	0	0	0	1	3	3	3	2	0	2	0	2	0	2	0	2	0	2	0	13.6	13.6	13.6	30.094	264	264	0	30.72	10.2	0	9.1	0	4	0	4	0	8	269
O74760	O74760	5	5	5	Eukaryotic translation initiation factor 3 subunit A	tif32	3716200	1273000	0	2443100	0	0	0	2897700	0	1	5	5	5	2	0	5	0	2	0	5	0	2	0	5	0	5.7	5.7	5.7	107.07	932	932	0	42.009	2.5	0	5.7	0	3	0	6	0	9	100
Q8TFH1	Q8TFH1	6	3	3	60S ribosomal protein L18-B	rpl18b	3713700	377060	0	3005600	331100	0	0	3848500	0	1	6	3	3	2	0	3	4	1	0	2	2	1	0	2	2	34.8	18.2	18.2	21.184	187	187	0	34.656	14.4	0	20.3	21.4	1	0	4	5	10	223
Q9USL4	Q9USL4	2	2	2	Nucleoporin nup61	nup61	3568600	1199300	0	2369300	0	0	0	2993700	0	1	2	2	2	1	0	2	0	1	0	2	0	1	0	2	0	6.9	6.9	6.9	59.165	549	549	0	15.514	4	0	6.9	0	3	0	3	0	6	249
O74893	O74893	3	3	3	40S ribosomal protein S20	rps20	3514400	2446000	312180	756200	0	2680200	0	0	0	1	3	3	3	2	1	1	0	2	1	1	0	2	1	1	0	25.4	25.4	25.4	13.544	118	118	0	23.645	16.9	8.5	6.8	0	5	1	1	0	7	109
P78813	P78813	3	3	3	ENTH domain-containing protein C794.11c	SPCC794.11c	3513800	1125900	0	2387900	0	1500800	0	2702900	0	1	3	3	3	2	0	3	0	2	0	3	0	2	0	3	0	7.4	7.4	7.4	51.751	476	476	0	33.737	5.7	0	7.4	0	3	0	7	0	10	178
O42706	O42706	5	1	1	60S ribosomal protein L21-B	rpl21b	3472100	0	0	0	3472100	0	0	0	21783000	1	5	1	1	0	0	0	5	0	0	0	1	0	0	0	1	36.9	19.4	19.4	18.353	160	160	0	8.2548	0	0	0	36.9	0	0	0	3	3	57
Q9P769;Q09127	Q9P769;Q09127	7;7	7;7	7;7	60S ribosomal protein L10-B;60S ribosomal protein L10-A	rpl10b;rpl10a	3356700	322110	0	547920	2486700	0	0	0	16134000	2	7	7	7	1	0	1	7	1	0	1	7	1	0	1	7	26.7	26.7	26.7	25.359	221	221;221	0	46.166	5	0	5	26.7	1	0	1	23	25	196
Q92366	Q92366	2	2	2	60S ribosomal protein L29	rpl29	3209100	0	0	0	3209100	0	0	0	20819000	1	2	2	2	0	0	0	2	0	0	0	2	0	0	0	2	23	23	23	7.2021	61	61	0	15.476	0	0	0	23	0	0	0	8	8	226
P87312	P87312	6	6	6	Pre-mRNA-splicing factor cwf4	cwf4	3207800	0	0	0	3207800	0	0	0	20743000	1	6	6	6	0	0	0	6	0	0	0	6	0	0	0	6	10.1	10.1	10.1	80.84	674	674	0	45.248	0	0	0	10.1	0	0	0	33	33	195
O42923	O42923	3	3	3	RNA-binding post-transcriptional regulator cip1	cip1	3192600	1206400	0	1986200	0	0	0	2415600	0	1	3	3	3	1	0	3	0	1	0	3	0	1	0	3	0	8	8	8	53.477	490	490	0	24.054	3.7	0	8	0	2	0	5	0	7	61
P28876	P28876	4	2	2	Plasma membrane ATPase 2	pma2	3132400	0	3132400	0	0	0	10158000	0	0	1	4	2	2	0	4	0	0	0	2	0	0	0	2	0	0	5.8	3.4	3.4	110.13	1010	1010	0	17.062	0	5.8	0	0	0	4	0	0	4	159
P87137	P87137	5	5	5	Uncharacterized protein C57A7.06	SPAC57A7.06	3122000	696830	0	2425100	0	0	0	3048300	0	1	5	5	5	2	0	5	0	2	0	5	0	2	0	5	0	6.5	6.5	6.5	105.06	929	929	0	45.117	2.4	0	6.5	0	3	0	8	0	11	192
O94319	O94319	2	2	2	Protein transport protein sec13	sec13	3011300	2252200	0	759080	0	0	0	973570	0	1	2	2	2	2	0	1	0	2	0	1	0	2	0	1	0	14.8	14.8	14.8	32.568	297	297	0	16.086	14.8	0	3.7	0	5	0	2	0	7	120
P78954	P78954	4	4	4	Eukaryotic translation initiation factor 4E-1	tif451	2993200	0	0	2993200	0	0	0	3548700	0	1	4	4	4	0	0	4	0	0	0	4	0	0	0	4	0	28	28	28	24.958	218	218	0	32.497	0	0	28	0	0	0	6	0	6	181
O74828	O74828	2	2	2	Pre-rRNA-processing protein esf1	esf1	2875400	1094600	0	1780800	0	0	0	2180000	0	1	2	2	2	1	0	2	0	1	0	2	0	1	0	2	0	4.4	4.4	4.4	77.753	682	682	0	22.115	2.2	0	4.4	0	3	0	5	0	8	103
O74772	O74772	8	8	8	Pre-mRNA-splicing factor cwf14	cwf14	2730900	0	0	0	2730900	0	0	0	17792000	1	8	8	8	0	0	0	8	0	0	0	8	0	0	0	8	43.8	43.8	43.8	17.094	146	146	0	68.565	0	0	0	43.8	0	0	0	28	28	101
Q9Y7U0	Q9Y7U0	5	5	5	Uncharacterized protein C63.14	SPCC63.14	2724700	0	0	2724700	0	0	0	3112000	0	1	5	5	5	0	0	5	0	0	0	5	0	0	0	5	0	7.1	7.1	7.1	131.06	1184	1184	0	50.698	0	0	7.1	0	0	0	6	0	6	272
Q9UTI8	Q9UTI8	8	8	8	60S ribosomal protein L42	rpl42	2688900	0	0	0	2688900	0	0	0	18072000	1	8	8	8	0	0	0	8	0	0	0	8	0	0	0	8	47.2	47.2	47.2	12.205	106	106	0	50.383	0	0	0	47.2	0	0	0	11	11	259
O94590	O94590	4	4	4	Protein transport protein sec1	sec1	2686900	1089700	0	1597300	0	1197700	0	0	0	1	4	4	4	1	0	3	0	1	0	3	0	1	0	3	0	9.1	9.1	9.1	79.637	693	693	0	35.106	2.5	0	6.6	0	2	0	3	0	5	126
Q9C1X0	Q9C1X0	7	7	7	Uncharacterized WD repeat-containing protein C713.05	SPBC713.05	2667000	0	0	0	2667000	0	0	0	17388000	1	7	7	7	0	0	0	7	0	0	0	7	0	0	0	7	17.5	17.5	17.5	32.956	297	297	0	48.725	0	0	0	17.5	0	0	0	33	33	230
O60153	O60153	2	2	2	Uncharacterized protein C19C7.04c	SPBC19C7.04c	2657000	2657000	0	0	0	2961500	0	0	0	1	2	2	2	2	0	0	0	2	0	0	0	2	0	0	0	21.8	21.8	21.8	14.651	124	124	0	27.764	21.8	0	0	0	5	0	0	0	5	88
O74370	O74370	7	7	7	Pre-mRNA-splicing factor cwf12	cwf12	2612900	0	0	0	2612900	0	0	0	16967000	1	7	7	7	0	0	0	7	0	0	0	7	0	0	0	7	33.2	33.2	33.2	25.633	217	217	0	54.734	0	0	0	33.2	0	0	0	20	20	94
O13722	O13722	2	2	2	Transcription initiation factor TFIID subunit 12	taf12	2451100	581870	0	1869300	0	0	0	2292100	0	1	2	2	2	1	0	2	0	1	0	2	0	1	0	2	0	7.6	7.6	7.6	49.195	450	450	0	31.37	4.7	0	7.6	0	1	0	3	0	4	29
Q9P7R9	Q9P7R9	9	9	9	Pre-mRNA-splicing factor cwf3	cwf3	2446600	0	0	0	2446600	0	0	0	16128000	1	9	9	9	0	0	0	9	0	0	0	9	0	0	0	9	6.3	6.3	6.3	92.636	790	790	0	99.037	0	0	0	6.3	0	0	0	20	20	244
O13936	O13936	1	1	1	Transcription elongation factor spt5	spt5	2401300	1088900	0	1312400	0	0	0	1670200	0	1	1	1	1	1	0	1	0	1	0	1	0	1	0	1	0	2.3	2.3	2.3	109.01	990	990	0	8.9963	2.3	0	2.3	0	2	0	2	0	4	35
O74905;Q10232	O74905;Q10232	1;1	1;1	1;1	60S ribosomal protein L9-B;60S ribosomal protein L9-A	rpl9b;rpl9a	2382600	991220	0	1391400	0	0	0	1801000	0	2	1	1	1	1	0	1	0	1	0	1	0	1	0	1	0	5.3	5.3	5.3	21.382	189	189;190	0	7.9991	5.3	0	5.3	0	2	0	2	0	4	112
P79016	P79016	8	1	1	40S ribosomal protein S19-B	rps19b	2346800	1322600	0	1024300	0	0	0	1301900	0	1	8	1	1	3	3	3	4	1	0	1	0	1	0	1	0	48.3	11.2	11.2	16.062	143	143	0	24.929	28	18.2	28	20.3	4	0	2	0	6	185
Q10425	Q10425	3	3	3	Eukaryotic translation initiation factor 3 subunit B	SPAC25G10.08	2251400	440980	0	1810400	0	0	0	2155800	0	1	3	3	3	1	0	3	0	1	0	3	0	1	0	3	0	6.2	6.2	6.2	84.034	725	725	0	28.104	2.1	0	6.2	0	1	0	3	0	4	218
Q09864	Q09864	2	2	2	Heat shock protein 60, mitochondrial	hsp60	2230300	0	2044800	0	185460	0	6685700	0	0	1	2	2	2	0	1	0	1	0	1	0	1	0	1	0	1	6.9	6.9	6.9	62.167	582	582	0	14.276	0	2.1	0	4.8	0	2	0	2	4	201
Q10060	Q10060	1	1	1	Uncharacterized protein C1F5.05c	SPAC1F5.05c	2205500	938410	0	1267100	0	0	0	1623400	0	1	1	1	1	1	0	1	0	1	0	1	0	1	0	1	0	11.9	11.9	11.9	16.664	151	151	0	10.693	11.9	0	11.9	0	1	0	2	0	3	207
O74500	O74500	4	4	4	Nucleoporin nup60	nup60	2156600	0	0	2156600	0	0	0	2311900	0	1	4	4	4	0	0	4	0	0	0	4	0	0	0	4	0	9.8	9.8	9.8	80.252	736	736	0	32.959	0	0	9.8	0	0	0	5	0	5	98
Q9HDX7	Q9HDX7	2	2	2	Uncharacterized protein PB1A10.13	SPAPB1A10.13	2102800	1053600	0	1049100	0	0	0	1124700	0	1	2	2	2	1	0	2	0	1	0	2	0	1	0	2	0	7.8	7.8	7.8	56.249	529	529	0	20.091	4.7	0	7.8	0	3	0	3	0	6	231
O59793	O59793	6	6	6	Stress response protein bis1	bis1	2044900	0	0	0	2044900	0	0	0	13341000	1	6	6	6	0	0	0	6	0	0	0	6	0	0	0	6	21.1	21.1	21.1	43.023	384	384	0	38.526	0	0	0	21.1	0	0	0	19	19	76
O60101	O60101	3	3	3	Phosphoglycerate kinase	pgk1	1981300	0	1981300	0	0	0	6596400	0	0	1	3	3	3	0	3	0	0	0	3	0	0	0	3	0	0	8	8	8	43.963	414	414	0	20.283	0	8	0	0	0	6	0	0	6	83
P78820	P78820	1	1	1	Acetyl-CoA carboxylase;Biotin carboxylase	cut6	1972800	0	1972800	0	0	0	6529200	0	0	1	1	1	1	0	1	0	0	0	1	0	0	0	1	0	0	0.4	0.4	0.4	256.84	2280	2280	0	6.999	0	0.4	0	0	0	2	0	0	2	179
P0CT65;P0CT64	P0CT65;P0CT64	3;3	3;3	3;3			1840500	822950	0	974040	43474	0	0	1265700	0	2	3	3	3	2	0	1	1	2	0	1	1	2	0	1	1	27.1	27.1	27.1	15.395	140	140;140	0	19.209	19.3	0	10.7	7.9	2	0	2	1	5	143
Q9P7H0	Q9P7H0	2	2	2	H/ACA ribonucleoprotein complex subunit 2	nhp2	1837200	505960	0	1331300	0	0	0	1611000	0	1	2	2	2	1	0	2	0	1	0	2	0	1	0	2	0	16.9	16.9	16.9	17.178	154	154	0	23.796	8.4	0	16.9	0	1	0	3	0	4	241
P41891	P41891	3	3	3	Protein gar2	gar2	1814300	0	0	0	1814300	0	0	0	11753000	1	3	3	3	0	0	0	3	0	0	0	3	0	0	0	3	8.2	8.2	8.2	52.987	500	500	0	19.395	0	0	0	8.2	0	0	0	7	7	170
P36623	P36623	1	1	1	Phosphoglycerate mutase	gpm1	1739400	891000	0	848390	0	0	0	1092000	0	1	1	1	1	1	0	1	0	1	0	1	0	1	0	1	0	4.7	4.7	4.7	23.765	211	211	0	7.5947	4.7	0	4.7	0	2	0	2	0	4	164
O13282	O13282	2	2	2	Transcription initiation factor TFIID subunit 5	taf5	1738700	385040	0	1353700	0	0	0	1666900	0	1	2	2	2	1	0	2	0	1	0	2	0	1	0	2	0	5.1	5.1	5.1	72.38	643	643	0	18.036	2.3	0	5.1	0	1	0	4	0	5	23
Q9P7C6	Q9P7C6	5	5	5	Pre-mRNA-splicing factor cwf23	cwf23	1650900	0	0	0	1650900	0	0	0	10950000	1	5	5	5	0	0	0	5	0	0	0	5	0	0	0	5	11.1	11.1	11.1	34.574	289	289	0	45.18	0	0	0	11.1	0	0	0	20	20	240
P87147	P87147	3	3	3	Nascent polypeptide-associated complex subunit alpha	egd2	1632400	704920	0	927500	0	704920	0	0	0	1	3	3	3	2	0	2	0	2	0	2	0	2	0	2	0	26.6	26.6	26.6	18.785	173	173	0	35.58	15.6	0	20.2	0	2	0	2	0	4	193
O14113	O14113	7	7	7	Telomere maintenance protein SDE2	sde2	1614000	0	0	0	1614000	0	0	0	10305000	1	7	7	7	0	0	0	7	0	0	0	7	0	0	0	7	33.8	33.8	33.8	29.251	263	263	0	53.616	0	0	0	33.8	0	0	0	16	16	46
Q9USW5	Q9USW5	5	1	1	40S ribosomal protein S4-B	rps4b	1611000	611870	0	999170	0	0	0	1277500	0	1	5	1	1	2	0	4	1	1	0	1	0	1	0	1	0	20.6	4.6	4.6	29.658	262	262	0	10.533	8.8	0	17.9	2.7	2	0	2	0	4	254
Q9UUC6	Q9UUC6	3	3	3	Small nuclear ribonucleoprotein Sm D3	smd3	1584300	0	0	0	1584300	0	0	0	10325000	1	3	3	3	0	0	0	3	0	0	0	3	0	0	0	3	20.6	20.6	20.6	11.033	97	97	0	18.825	0	0	0	20.6	0	0	0	9	9	265
P40231	P40231	2	2	2	Casein kinase II subunit alpha	cka1	1565300	0	0	0	1565300	0	0	0	10243000	1	2	2	2	0	0	0	2	0	0	0	2	0	0	0	2	9.6	9.6	9.6	39.527	332	332	0	14.616	0	0	0	9.6	0	0	0	6	6	166
O74864	O74864	2	2	2	60S acidic ribosomal protein P0	rpp0	1539600	0	0	1539600	0	0	0	1650500	0	1	2	2	2	1	0	2	0	1	0	2	0	1	0	2	0	8	8	8	33.565	312	312	0	17.865	3.5	0	8	0	1	0	2	0	3	106
O74417	O74417	2	2	2	Uncharacterized protein C14G10.04	SPCC14G10.04	1532500	0	0	1532500	0	0	0	1888500	0	1	2	2	2	0	0	2	0	0	0	2	0	0	0	2	0	8.9	8.9	8.9	52.624	497	497	0	11.426	0	0	8.9	0	0	0	4	0	4	96
P0CT61;P0CT60	P0CT61;P0CT60	3;3	3;3	3;3			1519000	1063800	0	0	455250	1161100	0	0	0	2	3	3	3	1	0	0	2	1	0	0	2	1	0	0	2	24.5	24.5	24.5	14.882	139	139;139	0	26.693	10.8	0	0	13.7	2	0	0	3	5	141
Q7LL14	Q7LL14	3	3	3	Probable U2 small nuclear ribonucleoprotein B	msl1	1491100	0	0	0	1491100	0	0	0	9681100	1	3	3	3	0	0	0	3	0	0	0	3	0	0	0	3	18.9	18.9	18.9	12.667	111	111	0	20.597	0	0	0	18.9	0	0	0	7	7	222
O14339	O14339	8	2	2	60S ribosomal protein L17-A	rpl17a	1484200	0	0	0	1484200	0	0	0	9223800	1	8	2	2	0	0	1	7	0	0	0	2	0	0	0	2	42.8	6.4	6.4	20.814	187	187	0	13.124	0	0	12.8	29.9	0	0	0	7	7	51
O13791	O13791	2	2	2	Protein slt1	slt1	1477800	0	0	1477800	0	0	0	1842900	0	1	2	2	2	0	0	2	0	0	0	2	0	0	0	2	0	5.8	5.8	5.8	49.136	433	433	0	14.669	0	0	5.8	0	0	0	3	0	3	32
P78795	P78795	2	2	2	Eukaryotic translation initiation factor 3 subunit G	tif35	1455600	307920	0	1147700	0	0	0	1388600	0	1	2	2	2	1	0	2	0	1	0	2	0	1	0	2	0	8.9	8.9	8.9	31.494	282	282	0	18.263	3.9	0	8.9	0	1	0	3	0	4	177
Q9P797	Q9P797	1	1	1	Nucleoporin nup131	nup131	1450000	0	0	0	1450000	0	0	0	8983300	1	1	1	1	0	0	0	1	0	0	0	1	0	0	0	1	1.6	1.6	1.6	131.44	1142	1142	0	7.8074	0	0	0	1.6	0	0	0	5	5	238
Q9C0V4	Q9C0V4	3	3	3	Uncharacterized protein PB7E8.02	SPBPB7E8.02	1439800	0	0	1439800	0	0	0	1781100	0	1	3	3	3	0	0	3	0	0	0	3	0	0	0	3	0	8.3	8.3	8.3	82.21	749	749	0	29.338	0	0	8.3	0	0	0	4	0	4	227
P52822;O74306	P52822;O74306	6;6	6;6	6;6	60S ribosomal protein L5-A;60S ribosomal protein L5-B	rpl5a;rpl5b	1357500	0	0	489200	868330	0	0	0	5548700	2	6	6	6	0	0	1	5	0	0	1	5	0	0	1	5	19.7	19.7	19.7	33.459	294	294;294	0	39.945	0	0	5.1	14.6	0	0	1	7	8	91
O14062	O14062	2	2	2	40S ribosomal protein S12-A	rps12a	1342000	0	929520	412440	0	0	3254600	0	0	1	2	2	2	0	1	1	0	0	1	1	0	0	1	1	0	25.5	25.5	25.5	15.616	145	145	0	22.025	0	15.2	10.3	0	0	1	1	0	2	43
O14164	O14164	2	2	2	Eukaryotic translation initiation factor 3 subunit C	nip1	1332500	500740	0	831800	0	0	0	1061900	0	1	2	2	2	2	0	1	0	2	0	1	0	2	0	1	0	3.2	3.2	3.2	104.37	918	918	0	18.783	3.2	0	1.5	0	1	0	2	0	3	48
P0CH07;P0CH06	P0CH07;P0CH06	5;5	5;5	2;2	Ubiquitin-60S ribosomal protein L40;Ubiquitin;60S ribosomal protein L40	ubi2;ubi1	1332300	268780	0	188220	875340	0	0	0	5699800	2	5	5	2	1	0	1	3	1	0	1	3	0	0	0	2	39.1	39.1	15.6	14.595	128	128;128	0	42.718	7	0	7	25	1	0	0	10	11	137
O14009	O14009	5	5	5	Nuclear speckle splicing regulatory protein 1 homolog	SPAC29A4.06c	1303300	0	0	0	1303300	0	0	0	8490000	1	5	5	5	0	0	0	5	0	0	0	5	0	0	0	5	15.8	15.8	15.8	41.008	355	355	0	92.53	0	0	0	15.8	0	0	0	8	8	36
Q9UTG4	Q9UTG4	3	3	2	40S ribosomal protein S26-B	rps26b	1296200	0	0	0	1296200	0	0	0	8798500	1	3	3	2	0	0	0	3	0	0	0	3	0	0	0	2	17.6	17.6	10.1	13.862	119	119	0	20.866	0	0	0	17.6	0	0	0	4	4	258
Q9P7Z6	Q9P7Z6	7	7	7	Uncharacterized protein C5E4.10c	SPCC5E4.10c	1293100	0	0	0	1293100	0	0	0	8285800	1	7	7	7	0	0	0	7	0	0	0	7	0	0	0	7	30.8	30.8	30.8	23.914	198	198	0	50.626	0	0	0	30.8	0	0	0	17	17	245
Q9Y805	Q9Y805	8	8	8	Pre-mRNA-splicing factor cwf25	cwf25	1228500	0	0	0	1228500	0	0	0	7979500	1	8	8	8	0	0	0	8	0	0	0	8	0	0	0	8	24.5	24.5	24.5	46.056	376	376	0	52.714	0	0	0	24.5	0	0	0	22	22	274
Q9UUG0	Q9UUG0	1	1	1	Fatty acid synthase subunit beta;3-hydroxyacyl-[acyl-carrier-protein] dehydratase;Enoyl-[acyl-carrier-protein] reductase [NADH];[Acyl-carrier-protein] acetyltransferase;[Acyl-carrier-protein] malonyltransferase;S-acyl fatty acid synthase thioesterase	fas1	1168400	371390	0	796990	0	0	0	1014700	0	1	1	1	1	1	0	1	0	1	0	1	0	1	0	1	0	0.7	0.7	0.7	230.56	2073	2073	0	8.5384	0.7	0	0.7	0	1	0	3	0	4	267
O74462	O74462	2	2	2	Transcription initiation factor TFIID subunit 6	taf6	1161100	0	0	1161100	0	0	0	1501300	0	1	2	2	2	0	0	2	0	0	0	2	0	0	0	2	0	4.6	4.6	4.6	50.272	452	452	0	19.032	0	0	4.6	0	0	0	2	0	2	97
Q9US22	Q9US22	16	2	2	60S ribosomal protein L15-B	rpl15b	1075900	0	0	1009300	66571	0	0	1308800	0	1	16	2	2	3	0	6	9	0	0	1	1	0	0	1	1	66.7	9.5	9.5	23.822	201	201	0	16.284	16.9	0	30.8	48.8	0	0	2	1	3	248
P10989	P10989	3	3	3	Actin	act1	1053100	0	431050	402840	219190	0	0	0	1357900	1	3	3	3	0	1	1	2	0	1	1	2	0	1	1	2	11.7	11.7	11.7	41.764	375	375	0	19.195	0	2.7	4.8	6.9	0	2	1	2	5	152
O59865	O59865	2	2	2	40S ribosomal protein S24-B	rps24b	1035600	0	0	0	1035600	0	0	0	6549700	1	2	2	2	0	0	0	2	0	0	0	2	0	0	0	2	9	9	9	15.539	134	134	0	14.55	0	0	0	9	0	0	0	5	5	81
P52890	P52890	2	2	2	Transcription factor atf1	atf1	985370	0	0	985370	0	0	0	1056300	0	1	2	2	2	0	0	2	0	0	0	2	0	0	0	2	0	6.2	6.2	6.2	59.71	566	566	0	16.221	0	0	6.2	0	0	0	3	0	3	171
P79015	P79015	11	2	2	60S ribosomal protein L32-A	rpl32a	874410	0	0	0	874410	0	0	0	5728700	1	11	2	2	0	0	0	11	0	0	0	2	0	0	0	2	47.2	7.1	7.1	14.458	127	127	0	15.796	0	0	0	47.2	0	0	0	8	8	184
O59797	O59797	2	2	2	Putative nucleosome assembly protein C364.06	SPCC364.06	873980	431910	0	442070	0	431910	0	0	0	1	2	2	2	1	0	1	0	1	0	1	0	1	0	1	0	10.9	10.9	10.9	44.347	393	393	0	14.445	5.3	0	5.6	0	1	0	1	0	2	78
P41887	P41887	1	1	1	Heat shock protein 90 homolog	swo1	859400	0	859400	0	0	0	2849300	0	0	1	1	1	1	0	1	0	0	0	1	0	0	0	1	0	0	1.7	1.7	1.7	80.595	704	704	0	8.9087	0	1.7	0	0	0	2	0	0	2	169
O42661	O42661	2	2	2	Small nuclear ribonucleoprotein Sm D1	smd1	845440	0	0	0	845440	0	0	0	5491400	1	2	2	2	0	0	0	2	0	0	0	2	0	0	0	2	15.4	15.4	15.4	13.089	117	117	0	15.214	0	0	0	15.4	0	0	0	19	19	56
O60141	O60141	4	4	4	Protein saf4	saf4	784040	0	0	0	784040	0	0	0	5176800	1	4	4	4	0	0	0	4	0	0	0	4	0	0	0	4	9	9	9	34.693	299	299	0	24.896	0	0	0	9	0	0	0	8	8	86
Q9UUI4	Q9UUI4	1	1	1	Uncharacterized protein C22F8.09	SPAC22F8.09	764240	0	0	764240	0	0	0	986730	0	1	1	1	1	0	0	1	0	0	0	1	0	0	0	1	0	2.4	2.4	2.4	48.129	419	419	0	8.0734	0	0	2.4	0	0	0	1	0	1	268
P54280	P54280	1	1	1	DNA mismatch repair protein pms1	pms1	700760	0	700760	0	0	0	2453600	0	0	1	1	1	1	0	1	0	1	0	1	0	1	0	1	0	1	0.9	0.9	0.9	88.008	794	794	0	7.9344	0	0.9	0	0.9	0	1	0	1	2	172
O74842	O74842	2	2	2	ATP-dependent helicase fft2	fft2	692270	0	0	692270	0	0	0	742140	0	1	2	2	2	0	0	2	0	0	0	2	0	0	0	2	0	1.8	1.8	1.8	143.67	1284	1284	0	16.328	0	0	1.8	0	0	0	2	0	2	105
Q9UU79	Q9UU79	4	4	4	Ribosome biogenesis protein nsa2	nsa2	643440	0	0	0	643440	0	0	0	4184600	1	4	4	4	0	0	0	4	0	0	0	4	0	0	0	4	17.7	17.7	17.7	29.705	260	260	0	27.199	0	0	0	17.7	0	0	0	6	6	262
O13784	O13784	2	2	2	40S ribosomal protein S24-A	rps24a	614850	0	0	0	614850	0	0	0	4016700	1	2	2	2	0	0	0	2	0	0	0	2	0	0	0	2	9	9	9	15.47	134	134	0	15.471	0	0	0	9	0	0	0	6	6	31
O59742	O59742	1	1	1	Clustered mitochondria protein homolog	clu1	554420	0	0	0	554420	0	0	0	3568200	1	1	1	1	0	0	0	1	0	0	0	1	0	0	0	1	1	1	1	132.31	1173	1173	0.0037594	6.8335	0	0	0	1	0	0	0	3	3	75
Q09904	Q09904	1	1	1	Nucleoporin nup124	nup124	548610	0	0	548610	0	0	0	588130	0	1	1	1	1	0	0	1	0	0	0	1	0	0	0	1	0	1.3	1.3	1.3	123.97	1159	1159	0	7.6197	0	0	1.3	0	0	0	1	0	1	206
Q9Y7U4	Q9Y7U4	1	1	1	Non-structural maintenance of chromosome element 3	nse3	548520	0	0	0	548520	0	0	0	3398200	1	1	1	1	0	0	0	1	0	0	0	1	0	0	0	1	2.1	2.1	2.1	37.276	328	328	0	7.3917	0	0	0	2.1	0	0	0	1	1	273
Q9C102	Q9C102	1	1	1	Putative glutamate synthase [NADPH]	glt1	548500	0	0	548500	0	0	0	588020	0	1	1	1	1	0	0	1	0	0	0	1	0	0	0	1	0	1	1	1	232.85	2111	2111	0	11.554	0	0	1	0	0	0	1	0	1	229
P79083	P79083	1	1	1	Eukaryotic translation initiation factor 3 subunit I	sum1	543720	0	0	543720	0	0	0	582890	0	1	1	1	1	0	0	1	0	0	0	1	0	0	0	1	0	5.5	5.5	5.5	36.811	328	328	0	10.218	0	0	5.5	0	0	0	1	0	1	187
O94390	O94390	1	1	1	ATP synthase subunit d, mitochondrial	atp7	511100	511100	0	0	0	556240	0	0	0	1	1	1	1	1	0	0	0	1	0	0	0	1	0	0	0	6.9	6.9	6.9	19.138	175	175	0	10.629	6.9	0	0	0	0	0	0	0	0	123
O94715;Q9UTQ6	O94715;Q9UTQ6	2;1	2;1	2;1	40S ribosomal protein S15-A;40S ribosomal protein S15-B	rps15a;rps15b	505790	0	0	343960	161830	0	0	368740	0	2	2	2	2	0	0	1	1	0	0	1	1	0	0	1	1	15.7	15.7	15.7	17.519	153	153;154	0	18.645	0	0	8.5	7.2	0	0	1	0	1	130
O94378	O94378	1	1	1	Uncharacterized protein C1604.12	SPBC1604.12	498930	0	0	498930	0	0	0	534870	0	1	1	1	1	0	0	1	0	0	0	1	0	0	0	1	0	2.4	2.4	2.4	93.285	860	860	0	11.592	0	0	2.4	0	0	0	1	0	1	122
P57728	P57728	9	1	1	60S ribosomal protein L28-B	rpl28b	462750	0	0	339100	123640	0	0	0	805600	1	9	1	1	2	0	3	8	0	0	1	1	0	0	1	1	60.1	8.8	8.8	16.685	148	148	0	8.8912	19.6	0	28.4	52	0	0	1	2	3	173
P87121	P87121	1	1	1	Transcription initiation factor TFIID subunit 2	taf2	457420	0	0	457420	0	0	0	490370	0	1	1	1	1	0	0	1	0	0	0	1	0	0	0	1	0	1.2	1.2	1.2	133.91	1172	1172	0	11.778	0	0	1.2	0	0	0	1	0	1	190
O60111	O60111	1	1	1	ABC1 family protein MCP2 homolog	SPBC15C4.02	456150	0	0	0	456150	0	0	0	2967800	1	1	1	1	0	0	0	1	0	0	0	1	0	0	0	1	1.4	1.4	1.4	64.113	557	557	0	7.4336	0	0	0	1.4	0	0	0	4	4	84
Q9USZ3	Q9USZ3	1	1	1	Small nuclear ribonucleoprotein E	sme1	448330	0	0	0	448330	0	0	0	2907000	1	1	1	1	0	0	0	1	0	0	0	1	0	0	0	1	16.7	16.7	16.7	9.6913	84	84	0	7.5274	0	0	0	16.7	0	0	0	3	3	255
P25457	P25457	5	4	4	60S ribosomal protein L7-B	rpl7b	435600	0	0	0	435600	0	0	0	2818600	1	5	4	4	0	0	0	5	0	0	0	4	0	0	0	4	21.2	16	16	28.449	250	250	0	27.648	0	0	0	21.2	0	0	0	10	10	157
O74786	O74786	1	1	1	Protein transport protein sec9	sec9	421520	0	0	421520	0	0	0	451890	0	1	1	1	1	0	0	1	0	0	0	1	0	0	0	1	0	3.8	3.8	3.8	46.43	419	419	0	17.842	0	0	3.8	0	0	0	1	0	1	102
Q9UTJ7	Q9UTJ7	1	1	1	Probable succinate dehydrogenase [ubiquinone] flavoprotein subunit, mitochondrial	sdh1	400500	0	400500	0	0	0	1234000	0	0	1	1	1	1	0	1	0	0	0	1	0	0	0	1	0	0	2.2	2.2	2.2	70.465	641	641	0.0037879	6.8649	0	2.2	0	0	0	1	0	0	1	260
Q9Y7I8	Q9Y7I8	1	1	1	Zuotin	zuo1	397490	0	0	397490	0	0	0	426130	0	1	1	1	1	0	0	1	0	0	0	1	0	0	0	1	0	2.7	2.7	2.7	50.209	442	442	0	8.2932	0	0	2.7	0	0	0	2	0	2	270
O74966	O74966	2	2	2	Small nuclear ribonucleoprotein G	smg1	375100	0	0	0	375100	0	0	0	2389000	1	2	2	2	0	0	0	2	0	0	0	2	0	0	0	2	10.4	10.4	10.4	8.6039	77	77	0	14.198	0	0	0	10.4	0	0	0	3	3	114
Q9UUE4	Q9UUE4	2	2	2	Peptidyl-prolyl cis-trans isomerase cyp6	cyp6	365150	0	0	0	365150	0	0	0	2390300	1	2	2	2	0	0	0	2	0	0	0	2	0	0	0	2	4.9	4.9	4.9	50.776	432	432	0	15.021	0	0	0	4.9	0	0	0	7	7	266
Q9UT56	Q9UT56	3	2	2	40S ribosomal protein S26-A	rps26a	359480	0	0	0	359480	0	0	0	2290400	1	3	2	2	0	0	0	3	0	0	0	2	0	0	0	2	17.5	10	10	13.876	120	120	0	12.878	0	0	0	17.5	0	0	0	3	3	257
Q09869	Q09869	1	1	1	Transcription initiation factor TFIID subunit 9	taf9	350990	0	0	350990	0	0	0	376270	0	1	1	1	1	0	0	1	0	0	0	1	0	0	0	1	0	7.4	7.4	7.4	18.448	163	163	0	10.544	0	0	7.4	0	0	0	1	0	1	203
O59675	O59675	7	2	2	40S ribosomal protein S9-B	rps9b	347350	0	0	0	347350	0	0	0	2217000	1	7	2	2	1	0	5	2	0	0	0	2	0	0	0	2	37.5	8.3	8.3	22.245	192	192	0	20.639	4.7	0	29.2	8.3	0	0	0	7	7	73
P07669	P07669	1	1	1	Triosephosphate isomerase	tpi1	306220	0	306220	0	0	0	1072200	0	0	1	1	1	1	0	1	0	0	0	1	0	0	0	1	0	0	4	4	4	27.227	249	249	0	7.9846	0	4	0	0	0	3	0	0	3	134
O94359	O94359	2	2	2	Uncharacterized RNA-binding protein C428.12c	SPBC428.12c	296080	0	0	0	296080	0	0	0	1919300	1	2	2	2	0	0	0	2	0	0	0	2	0	0	0	2	15.5	15.5	15.5	12.915	116	116	0	19.467	0	0	0	15.5	0	0	0	7	7	121
O94305	O94305	1	1	1	Putative monoglyceride lipase	SPCC5E4.05c	283360	0	0	283360	0	0	0	303770	0	1	1	1	1	0	0	1	0	0	0	1	0	0	0	1	0	3.4	3.4	3.4	41.623	378	378	0	8.8952	0	0	3.4	0	0	0	1	0	1	118
O74538	O74538	4	1	1	60S ribosomal protein L27-B	rpl27b	280040	0	0	0	280040	0	0	0	1816000	1	4	1	1	1	0	2	2	0	0	0	1	0	0	0	1	34.6	10.3	10.3	15.305	136	136	0	6.9275	6.6	0	16.9	17.6	0	0	0	4	4	99
O94714	O94714	1	1	1	Protein spt2	spt2	250590	92360	0	158230	0	0	0	210460	0	1	1	1	1	1	0	1	0	1	0	1	0	1	0	1	0	2.2	2.2	2.2	45.635	406	406	0	8.196	2.2	0	2.2	0	0	0	0	0	0	129
O14460	O14460	4	3	3	Elongation factor 2	eft201	243640	0	170770	0	72871	0	0	0	498490	1	4	3	3	0	1	0	3	0	1	0	2	0	1	0	2	5	3.8	3.8	93.23	842	842	0	16.647	0	1.1	0	3.9	0	0	0	2	2	54
Q9Y809	Q9Y809	2	2	2	N-terminal acetyltransferase B complex subunit arm1	arm1	183970	0	0	0	183970	0	0	0	1191400	1	2	2	2	0	0	0	2	0	0	0	2	0	0	0	2	1.7	1.7	1.7	92.456	811	811	0	11.48	0	0	0	1.7	0	0	0	3	3	276
O42848;O43004	O42848	8;1	2;0	2;0	60S ribosomal protein L16-A	rpl16a	174380	0	0	0	174380	0	0	0	1192900	2	8	2	2	3	0	2	5	0	0	0	2	0	0	0	2	36	14.7	14.7	22.005	197	197;197	0	12.865	18.3	0	8.1	25.9	0	0	0	3	3	59
Q09854	Q09854	2	2	2	Cell wall alpha-1,3-glucan synthase mok11	mok11	169500	0	169500	0	0	0	522260	0	0	1	2	2	2	0	2	0	0	0	2	0	0	0	2	0	0	1.8	1.8	1.8	272.02	2397	2397	0	10.717	0	1.8	0	0	0	0	0	0	0	200
P87051	P87051	1	1	1	Peptidyl-prolyl cis-trans isomerase ppi1	ppi1	49446	0	0	0	49446	0	0	0	338240	1	1	1	1	0	0	0	1	0	0	0	1	0	0	0	1	7.7	7.7	7.7	16.864	155	155	0	6.9402	0	0	0	7.7	0	0	0	1	1	188
Q9UR27	Q9UR27	1	1	1	54S ribosomal protein L31, mitochondrial	mrpl31	38419	0	0	0	38419	0	0	0	238020	1	1	1	1	0	0	0	1	0	0	0	1	0	0	0	1	8.7	8.7	8.7	13.355	115	115	0	8.593	0	0	0	8.7	0	0	0	2	2	246
[truncated: 10 more columns]
