# Supplementary material for: Identification of Nrl1 Domains Responsible for Interactions with RNA-Processing Factors and Regulation of Nrl1 Function by Phosphorylation
Source: Int J Mol Sci. 2021 Jun 29;22(13):7011. doi: 10.3390/ijms22137011 (PMC8268110; doi:10.3390/ijms22137011)
Supplement: Supplementary file 1 [file ijms-22-07011-s001.zip › Table S3.xlsx]

## Sheet: Nrl1_Phophosites_kinase motifs
Table S3: Identified Nrl1 phosphopeptides and in silico analysis of the consensus phosphorylation motifs.
Site	Peptides	Start	End	Identified phospho site	Local.prob.	Sequence window	Motifs
T26	AKKNPITK	20	27	no	-	NSVKAKKNPITKSNKKYRSSH	PKA kinase substrate motif
S86	SSSSVYGSAPLLR	84	96	yes	0,92	YGINKRPVPKYHRSSSSVYGSAPLLRIVKES	14-3-3 domain binding motif; Calmodulin-dependent protein kinase II substrate motif; Calmodulin-dependent protein kinase IV substrate motif; Casein kinase II substrate motif; MDC1 BRCT domain binding motif ; PKA kinase substrate motif; PKC kinase substrate motif; Plk1 PBD domain binding motif
S112	KKSLEIK	110	116	yes	1	IVKESKEGITLNKKKSLEIKYDEERSFDEKE	Calmodulin-dependent protein kinase II substrate motif; Casein kinase II substrate motif; Chk1 kinase substrate motif; Phosphorylase kinase substrate motif; PKA kinase substrate motif; PKC kinase substrate motif
S122	SLEIKYDEERSFDEK	112	126	yes	0.99	LNKKKSLEIKYDEERSFDEKENDESEFEDGQ	Casein kinase I substrate motif; Casein kinase II substrate motif
S131	ENDESEFEDGQQGFIPLLVNR	127	14	yes	1	KYDEERSFDEKENDESEFEDGQQGFIPLLVN	b-Adrenergic Receptor kinase substrate motif; Casein kinase II substrate motif; G protein-coupled receptor kinase 1 substrate motif
S970	GDELILSPN	964	972	yes	1	RRDVLKFERGDELILSPN_____________	ERK1,2 kinase substrate motif; GSK-3, ERK1, ERK2, CDK5 substrate motif; WW domain binding motif
