# Supplementary material for: Identification of Nrl1 Domains Responsible for Interactions with RNA-Processing Factors and Regulation of Nrl1 Function by Phosphorylation
Source: Int J Mol Sci. 2021 Jun 29;22(13):7011. doi: 10.3390/ijms22137011 (PMC8268110; doi:10.3390/ijms22137011)
Supplement: Supplementary file 1 [file ijms-22-07011-s001.zip › Table S4.xlsx]

## Sheet: Nrl1_Kinase assay_ProteinGroups
Table S4: Proteins and phosphopeptides identified in the in vitro kinase assay of Nrl1(1-268aa) in the presense of affinity purified Cka1 protein kinase.
Protein IDs	Majority protein IDs	Peptide counts (all)	Peptide counts (razor+unique)	Peptide counts (unique)	Protein names	Gene names	Number of proteins	Peptides	Razor + unique peptides	Unique peptides	Peptides	Peptides 2	Peptides CTRL	Razor + unique peptides 1	Razor + unique peptides 2	Razor + unique peptides CTRL	Unique peptides 1	Unique peptides 2	Unique peptides CTRL	Sequence coverage [%]	Unique + razor sequence coverage [%]	Unique sequence coverage [%]	Mol. weight [kDa]	Sequence length	Sequence lengths	Q-value	Score	Sequence coverage 1 [%]	Sequence coverage 2 [%]	Intensity	MS/MS Count	id	Peptide IDs	Peptide is razor	Mod. peptide IDs	Evidence IDs	MS/MS IDs	Best MS/MS	Oxidation (M) site IDs	Phospho (STY) site IDs	Oxidation (M) site positions	Phospho (STY) site positions
MBP_Nrl1_1_268aa	MBP_Nrl1_1_268aa	91	91	54			1	91	91	54	87	85	80	87	85	80	51	52	49	78.7	78.7	51.1	79.131	712	712	0	323.31	78.7	75.8	20947000000	2325	10	5;7;8;13;14;34;35;36;37;39;40;45;46;47;48;49;51;54;55;56;57;58;60;61;62;63;68;70;71;75;76;77;78;79;92;93;100;101;105;106;108;109;126;128;131;140;144;145;147;148;158;159;160;162;163;168;169;170;179;187;192;193;194;202;203;204;207;214;218;219;220;226;227;232;237;238;240;243;244;245;247;263;264;274;278;279;282;283;285;286;288	True;True;True;True;True;True;True;True;True;True;True;True;True;True;True;True;True;True;True;True;True;True;True;True;True;True;True;True;True;True;True;True;True;True;True;True;True;True;True;True;True;True;True;True;True;True;True;True;True;True;True;True;True;True;True;True;True;True;True;True;True;True;True;True;True;True;True;True;True;True;True;True;True;True;True;True;True;True;True;True…	5;7;8;13;14;34;35;36;37;39;40;45;46;47;48;49;51;54;55;56;57;58;59;60;62;63;64;65;70;72;73;77;78;79;80;81;82;83;84;97;98;105;106;110;111;112;114;115;116;117;135;137;140;149;153;154;156;157;168;169;170;172;173;179;180;181;182;192;193;202;207;208;209;217;218;219;222;229;230;234;235;236;242;243;244;249;254;255;257;260;261;262;264;280;281;291;295;296;299;300;301;303;304;306	15;16;17;18;19;20;21;22;23;24;25;26;29;30;31;32;33;34;35;36;37;38;39;40;41;42;50;51;52;53;54;55;56;57;58;59;60;61;62;63;64;65;66;67;68;69;70;71;72;73;74;75;76;77;78;79;131;132;133;134;135;136;137;138;139;140;141;142;143;144;145;146;147;148;149;150;151;152;153;154;155;156;157;158;159;160;161;162;163;164;165;166;167;168;169;170;171;173;174;175;176;177;178;179;180;181;182;183;184;185;186;187;188;189…	18;19;20;21;22;23;24;25;26;27;28;29;30;31;32;33;34;35;36;37;38;39;40;41;42;43;44;47;48;49;50;51;52;53;54;55;56;57;58;59;60;61;62;63;64;65;66;67;68;69;70;71;72;73;83;84;85;86;87;88;89;90;91;92;93;94;95;96;97;98;99;100;101;102;103;104;105;106;107;108;109;110;111;112;113;114;115;116;117;118;119;120;121;122;123;124;125;126;127;128;129;130;131;132;133;134;135;136;137;138;139;140;199;200;201;202;203;20…	21;60;70;83;123;239;246;260;276;301;304;357;401;464;512;523;542;573;657;736;742;755;764;781;820;861;931;957;969;1000;1047;1068;1111;1125;1214;1229;1311;1326;1393;1403;1467;1493;1578;1595;1613;1666;1727;1738;1753;1758;1834;1849;1906;1911;1920;1976;2086;2098;2168;2221;2235;2238;2245;2281;2301;2353;2391;2436;2524;2537;2601;2661;2698;2726;2746;2770;2823;2853;2863;2902;2966;3037;3054;3192;3245;3277;33…	7;8;9;10;11;12	0;1;2	230;250;347;356;362;445	442;566;575
P50524	P50524	1	1	1	26S proteasome regulatory subunit rpn12	rpn12	1	1	1	1	1	1	1	1	1	1	1	1	1	3.7	3.7	3.7	30.899	270	270	0	6.1741	3.7	3.7	107960000	16	55	134	True	143	816;817;818;819;820;821	1639;1640;1641;1642;1643;1644;1645;1646;1647;1648;1649;1650;1651;1652;1653;1654	1641
P40231	P40231	16	16	16	Casein kinase II subunit alpha	cka1	1	16	16	16	16	0	0	16	0	0	16	0	0	48.8	48.8	48.8	39.527	332	332	0	306.85	48.8	0	229330000	60	51	15;38;43;88;95;150;156;167;208;210;224;256;272;280;291;292	True;True;True;True;True;True;True;True;True;True;True;True;True;True;True;True	15;38;43;93;100;159;165;166;177;178;223;225;240;273;289;297;309;310	80;81;172;196;197;198;199;565;566;567;568;612;613;614;615;892;893;919;920;921;922;923;975;976;977;978;1227;1228;1230;1333;1334;1508;1509;1593;1594;1595;1654;1655;1656;1657;1722;1723;1724	141;142;300;336;337;338;339;340;341;1157;1158;1159;1160;1161;1162;1163;1281;1282;1283;1284;1285;1787;1788;1824;1825;1826;1827;1828;1829;1830;1933;1934;1935;1936;1937;1938;1939;2393;2394;2395;2397;2633;2634;2635;2636;3002;3003;3004;3005;3006;3164;3165;3166;3295;3296;3297;3298;3299;3414;3415;3416	141;300;341;1157;1281;1788;1825;1935;2393;2397;2634;3003;3166;3296;3414;3416	14;15		1;323
O42975	O42975	38	1	1	Protein NRDE2 homolog	nrl1	1	38	1	1	37	34	32	1	1	1	1	1	1	21.3	1	1	113.25	972	972	0	6.9042	21.3	19.2	60714000	11	18	13;14;48;49;54;57;58;70;71;76;77;126;131;145;147;148;162;168;169;170;187;195;202;203;204;214;218;219;220;226;227;232;237;238;240;243;282;288	False;False;False;False;False;False;False;False;False;False;False;False;False;False;False;False;False;False;False;False;False;True;False;False;False;False;False;False;False;False;False;False;False;False;False;False;False;False	13;14;48;49;54;55;59;60;72;73;80;81;135;140;154;156;157;172;179;180;181;182;202;210;217;218;219;229;230;234;235;236;242;243;244;249;254;255;257;260;299;300;306	50;51;52;53;54;55;56;57;58;59;60;61;62;63;64;65;66;67;68;69;70;71;72;73;74;75;76;77;78;79;249;250;251;252;253;254;255;256;257;258;259;260;276;277;278;279;280;281;282;283;284;285;286;287;288;289;290;348;349;350;351;352;353;354;355;356;357;358;359;360;361;362;435;436;437;438;439;440;441;442;443;444;445;446;447;448;449;450;451;452;453;454;455;456;457;458;459;501;502;503;504;505;506;507;508;509;510;5…	83;84;85;86;87;88;89;90;91;92;93;94;95;96;97;98;99;100;101;102;103;104;105;106;107;108;109;110;111;112;113;114;115;116;117;118;119;120;121;122;123;124;125;126;127;128;129;130;131;132;133;134;135;136;137;138;139;140;508;509;510;511;512;513;514;515;516;517;518;519;520;521;522;523;524;554;555;556;557;558;559;560;561;562;563;564;565;566;567;568;569;570;571;572;573;574;575;576;577;578;579;580;581;582;…	83;123;512;523;573;742;755;957;969;1047;1068;1578;1613;1738;1753;1758;1911;1976;2086;2098;2221;2249;2281;2301;2353;2436;2524;2537;2601;2661;2698;2726;2746;2770;2823;2853;3309;3408	12	0;2	1	122;131
Q9P7H0	Q9P7H0	1	1	1	H/ACA ribonucleoprotein complex subunit 2	nhp2	1	1	1	1	1	1	1	1	1	1	1	1	1	8.4	8.4	8.4	17.178	154	154	0	5.9227	8.4	8.4	20573000	7	60	196	True	211	1155;1156;1157;1158;1159;1160	2258;2259;2260;2261;2262;2263;2264	2259	16		122
O14293	O14293	1	1	1	Putative aldehyde dehydrogenase-like protein C9E9.09c	SPAC9E9.09c	1	1	1	1	1	1	1	1	1	1	1	1	1	1.8	1.8	1.8	54.768	503	503	0	6.2458	1.8	1.8	29746000	11	15	133	True	142	807;808;809;810;811;812;813;814;815	1627;1628;1629;1630;1631;1632;1633;1634;1635;1636;1637;1638	1638
O43026;P78958	O43026;P78958	4;4	4;4	4;4	Glyceraldehyde-3-phosphate dehydrogenase 2;Glyceraldehyde-3-phosphate dehydrogenase 1	gpd3;tdh1	2	4	4	4	4	2	1	4	2	1	4	2	1	17	17	17	35.674	335	335;336	0	50.379	17	8.7	12742000	15	19	74;135;270;275	True;True;True;True	76;144;287;292	468;469;470;471;822;1587;1588;1607;1608;1609;1610;1611	984;985;986;987;988;1655;3158;3159;3196;3197;3198;3199;3200;3201;3202	986;1655;3158;3201
O75011	O75011	7	7	7	Serine/threonine-protein kinase nak1	nak1	1	7	7	7	7	0	0	7	0	0	7	0	0	16.3	16.3	16.3	71.119	652	652	0	46.491	16.3	0	7830800	9	30	11;86;107;125;171;197;221	True;True;True;True;True;True;True	11;91;113;134;183;212;237	47;562;683;684;763;1047;1048;1161;1162;1321	80;1154;1407;1408;1563;2104;2105;2265;2266;2616	80;1154;1408;1563;2105;2266;2616
P40232	P40232	3	3	3	Casein kinase II subunit beta	ckb1	1	3	3	3	3	0	0	3	0	0	3	0	0	11.7	11.7	11.7	26.677	231	231	0	20.353	11.7	0	6548600	6	52	29;269;289	True;True;True	29;286;307	117;118;1584;1585;1586;1719	181;182;3155;3156;3157;3411	181;3155;3411
O13672	O13672	5	5	5	60S ribosomal protein L8	rpl8	1	5	5	5	5	0	0	5	0	0	5	0	0	17.8	17.8	17.8	28.606	259	259	0	31.637	17.8	0	5503200	6	11	157;186;252;262;266	True;True;True;True;True	167;201;269;279;283	924;925;1122;1500;1529;1569	1831;1832;2214;2993;3030;3134	1831;2214;2993;3030;3134
P40372;P36584	P40372;P36584	4;4	4;4	4;4	60S ribosomal protein L3-A;60S ribosomal protein L3-B	rpl3a;rpl3b	2	4	4	4	4	0	0	4	0	0	4	0	0	13.1	13.1	13.1	43.802	388	388;388	0	29.364	13.1	0	5213800	6	49	104;127;175;287	True;True;True;True	109;136;188;305	655;656;781;782;1059;1715	1353;1354;1592;1593;2121;3407	1353;1593;2121;3407
P05733;P59289	P05733;P59289	3;2	3;2	3;2	60S ribosomal protein L37-B;60S ribosomal protein L37-A	rpl37b;rpl37a	2	3	3	3	3	0	0	3	0	0	3	0	0	37.4	37.4	37.4	10.087	91	91;89	0	24.415	37.4	0	4762500	6	37	217;239;251	True;True;True	233;256;268	1275;1276;1424;1425;1498;1499	2490;2491;2817;2818;2991;2992	2491;2817;2991
O74904	O74904	1	1	1	60S ribosomal protein L35	rpl35	1	1	1	1	1	0	0	1	0	0	1	0	0	8.2	8.2	8.2	14.302	122	122	0	14.082	8.2	0	3854800	2	29	121	True	130	756;757	1556;1557	1556
P35679	P35679	2	2	1	60S ribosomal protein L4-A	rpl4a	1	2	2	1	2	0	0	2	0	0	1	0	0	7.7	7.7	3.3	39.767	363	363	0	12.211	7.7	0	2883500	3	48	0;191	True;True	0;206	0;1;1136	0;1;2234	0;2234
Q92365;O94658	Q92365;O94658	3;3	3;3	3;3	60S ribosomal protein L36-A;60S ribosomal protein L36-B	rpl36a;rpl36b	2	3	3	3	3	0	0	3	0	0	3	0	0	24.2	24.2	24.2	11.263	99	99;99	0	20.447	24.2	0	2476400	6	34	22;87;113	True;True;True	22;92;121	96;97;563;564;721	159;160;1155;1156;1501;1502	160;1156;1502
O94294	O94294	5	5	5	Leucine-rich repeat-containing protein sog2	sog2	1	5	5	5	5	0	0	5	0	0	5	0	0	6.1	6.1	6.1	96.992	886	886	0	31.64	6.1	0	2158200	4	32	52;115;129;139;260	True;True;True;True;True	52;123;138;148;277	274;724;725;789;790;828;1526	552;1507;1508;1603;1604;1662;3027	552;1507;1604;1662;3027		5		464
Q9URX6	Q9URX6	2	2	2	60S ribosomal protein L31	rpl31	1	2	2	2	2	0	0	2	0	0	2	0	0	23	23	23	13.261	113	113	0	20.983	23	0	2096300	3	62	12;19	True;True	12;19	48;49;90;91	81;82;153;154	81;154
P40370	P40370	2	2	2	Enolase 1-1	eno101	1	2	2	2	1	1	2	1	1	2	1	1	2	7.5	7.5	7.5	47.435	439	439	0	15.724	3.4	4.1	655530	6	54	112;273	True;True	120;290	718;719;720;1596;1597	1498;1499;1500;3167;3168;3169	1499;3169
Q9UUC1	Q9UUC1	1	1	1	60S ribosomal protein L21-A	rpl21a	1	1	1	1	1	0	0	1	0	0	1	0	0	14.4	14.4	14.4	18.38	160	160	0	8.6133	14.4	0	2024900	4	64	10	True	10	45;46	76;77;78;79	76
P05767	P05767	2	2	2	60S ribosomal protein L39	rpl39	1	2	2	2	2	0	0	2	0	0	2	0	0	39.2	39.2	39.2	6.3084	51	51	0	20.197	39.2	0	1988100	4	38	205;249	True;True	220;266	1216;1217;1495;1496	2379;2380;2988;2989	2379;2988
O74836;O14363	O74836;O14363	2;1	2;1	2;1	60S ribosomal protein L1-B;60S ribosomal protein L1-A	rpl1b;rpl1a	2	2	2	2	2	0	0	2	0	0	2	0	0	10.2	10.2	10.2	23.917	216	216;216	0	21.653	10.2	0	1950600	3	27	103;233	True;True	108;250	654;1374;1375	1352;2727;2728	1352;2727
O14164	O14164	1	1	1	Eukaryotic translation initiation factor 3 subunit C	nip1	1	1	1	1	1	0	0	1	0	0	1	0	0	1.5	1.5	1.5	104.37	918	918	0	6.2883	1.5	0	1914000	2	14	9	True	9	43;44	74;75	74
Q10192;Q8TFH1	Q10192;Q8TFH1	4;3	4;3	4;3	60S ribosomal protein L18-A;60S ribosomal protein L18-B	rpl18a;rpl18b	2	4	4	4	4	0	0	4	0	0	4	0	0	23	23	23	21.19	187	187;187	0	24.691	23	0	1819200	4	58	6;23;102;259	True;True;True;True	6;23;107;276	27;28;98;651;652;653;1525	45;46;161;1349;1350;1351;3026	45;161;1349;3026
O60101	O60101	2	2	2	Phosphoglycerate kinase	pgk1	1	2	2	2	1	1	1	1	1	1	1	1	1	5.3	5.3	5.3	43.963	414	414	0	11.176	2.9	2.4	208360	3	21	64;293	True;True	66;311	400;401;402;1725	879;880;881;3417	879;3417
Q9P7B2;O14049	Q9P7B2;O14049	2;2	2;2	2;2	40S ribosomal protein S8-B;40S ribosomal protein S8-A	rps8b;rps8a	2	2	2	2	2	0	0	2	0	0	2	0	0	15	15	15	22.564	200	200;200	0	12.203	15	0	1679900	3	13	117;138	True;True	125;147	731;826;827	1515;1660;1661	1515;1661
O74895;Q9US22	O74895;Q9US22	3;2	3;2	3;2	60S ribosomal protein L15-A;60S ribosomal protein L15-B	rpl15a;rpl15b	2	3	3	3	3	0	0	3	0	0	3	0	0	18.9	18.9	18.9	23.806	201	201;201	0	20.842	18.9	0	1489000	3	28	67;94;124	True;True;True	69;99;133	411;611;762	894;1280;1562	894;1280;1562
P78946	P78946	2	2	2	60S ribosomal protein L26	rpl26	1	2	2	2	2	0	0	2	0	0	2	0	0	17.5	17.5	17.5	14.341	126	126	0	11.52	17.5	0	1441800	2	56	20;32	True;True	20;32	92;93;126	155;156;192	156;192
O94281	O94281	1	1	1	Probable casein kinase II subunit beta-2	ckb2	1	1	1	1	1	0	0	1	0	0	1	0	0	7.9	7.9	7.9	29.061	254	254	0	5.8954	7.9	0	1058000	4	31	172	True	184	1049;1050	2106;2107;2108;2109	2106
O74175	O74175	2	2	2	60S ribosomal protein L13	rpl13	1	2	2	2	2	0	0	2	0	0	2	0	0	10.6	10.6	10.6	23.529	208	208	0	12.21	10.6	0	1043300	2	23	91;177	True;True	96;190	573;1063	1169;2127	1169;2127
O13998	O13998	1	1	1	Obg-like ATPase 1	SPAC27E2.03c	1	1	1	1	1	0	0	1	0	0	1	0	0	2.8	2.8	2.8	44.332	392	392	1	-2	2.8	0	1009500	2	12	248	True	265	1493;1494	2986;2987	2987	13		28
O94641	O94641	1	1	1	Heat shock protein 104	hsp104	1	1	1	1	1	0	0	1	0	0	1	0	0	1.4	1.4	1.4	100.51	905	905	0	7.2684	1.4	0	874240	1	33	185	True	200	1120;1121	2212;2213	2212
Q9URT8;O42846	Q9URT8;O42846	1;1	1;1	1;1	60S ribosomal protein L34-B;60S ribosomal protein L34-A	rpl34b;rpl34a	2	1	1	1	1	0	0	1	0	0	1	0	0	15.3	15.3	15.3	12.8	111	111;112	0	6.8036	15.3	0	723940	1	16	30	True	30	119	183	183
Q9Y7N1	Q9Y7N1	1	1	1	Uncharacterized protein C1450.03	SPCC1450.03	1	1	1	1	1	0	0	1	0	0	1	0	0	4.2	4.2	4.2	27.073	240	240	1	-2	4.2	0	693590	1	65	161	True	171	958	1909	1909	17		103
P57728;P36585	P57728;P36585	1;1	1;1	1;1	60S ribosomal protein L28-B;60S ribosomal protein L28-A	rpl28b;rpl28a	2	1	1	1	1	0	0	1	0	0	1	0	0	11.5	11.5	11.5	16.685	148	148;148	0	20.587	11.5	0	686150	4	50	189	True	204	1132;1133;1134	2229;2230;2231;2232	2230
O74760	O74760	1	1	1	Eukaryotic translation initiation factor 3 subunit A	tif32	1	1	1	1	1	0	0	1	0	0	1	0	0	2	2	2	107.07	932	932	0	6.559	2	0	650610	1	26	82	True	87	548	1137	1137
O42991;O42848	O42991;O42848	1;1	1;1	1;1	60S ribosomal protein L16-B;60S ribosomal protein L16-A	rpl16b;rpl16a	2	1	1	1	1	0	0	1	0	0	1	0	0	10.2	10.2	10.2	22.17	197	197;197	0	6.8357	10.2	0	590920	2	17	90	True	95	572	1167;1168	1167
O60143	O60143	1	1	1	60S ribosomal protein L7-C	rpl7c	1	1	1	1	1	0	0	1	0	0	1	0	0	8.4	8.4	8.4	28.73	251	251	0	8.1438	8.4	0	522150	1	22	27	True	27	114	178	178

## Sheet: Nrl1_Phosphopeptides
Proteins	Positions within proteins	Leading proteins	Protein	Protein names	Gene names	Fasta headers	Localization prob	Score diff	PEP	Score	Delta score	Score for localization	Number of Phospho (STY)	Amino acid	Sequence window	Modification window	Peptide window coverage	Phospho (STY) Probabilities	Phospho (STY) Score diffs	Position in peptide	Charge	Mass error [ppm]	Intensity	Ratio mod/base	Intensity 1	Ratio mod/base 1	Intensity	id	Protein group IDs	Positions	Position	Peptide IDs	Mod. peptide IDs	Evidence IDs	MS/MS IDs	Best localization evidence ID	Best localization MS/MS ID	Best localization raw file	Best localization scan number	Best score evidence ID	Best score MS/MS ID	Best score raw file	Best score scan number	Best PEP evidence ID	Best PEP MS/MS ID	Best PEP raw file	Best PEP scan number
MBP_Nrl1_1_268aa;O42975	575;131	MBP_Nrl1_1_268aa;O42975	MBP_Nrl1_1_268aa	Protein NRDE2 homolog	nrl1		1	44.788	2.07685E-08	111.11	110.32	44.788	1	S	KYDEERSFDEKENDESEFEDGQQGFIPLLVN	X;X;X;X;X;X;Phospho (STY);X;X;X;X;X;X;X;X;Phospho (STY);X;X;X;X;X;X;X;X;X;X;X;X;X;X;X	XXXXXXPPPPPPPPPPPPPPPPPPPPPPPPP	ENDES(1)EFEDGQQGFIPLLVNR	ENDES(44.79)EFEDGQQGFIPLLVNR	5	3	0.27201	272650000	0.12426	19468000	0.047323	19468000	0	10;18	575;131	575	54;214	55;230	287;288;289;290;1262;1263;1264;1265	580;581;582;583;584;2469;2470;2471;2472;2473;2474;2475;2476;2477	290	584	180531_Nrl1_1_02	10304	1264	2474	180531_Nrl1_1_02	9608	1264	2474	180531_Nrl1_1_02	9608
MBP_Nrl1_1_268aa	442	MBP_Nrl1_1_268aa	MBP_Nrl1_1_268aa		nrl1		0.824418	6.71667	0.000362968	120.23	114.34	120.23	1	S	EGRENLYFQGAPEFGSSRMPSNHNTSVPKFS	X;X;X;X;X;X;X;X;X;X;X;X;X;X;X;Phospho (STY);X;X;Oxidation (M);X;X;X;X;X;X;X;X;X;X;X;X	XXXPPPPPPPPPPPPPPPXXXXXXXXXXXXX	ENLYFQGAPEFGS(0.824)S(0.176)R	ENLY(-103.7)FQGAPEFGS(6.72)S(-6.72)R	13	2	0.32681	1367300	0.00021093	1367300	0.00052206	1367300	1	10	442	442	55	57	334;335	717;718;719;720	334	718	180531_Nrl1_1_01	9000	334	718	180531_Nrl1_1_01	9000	334	718	180531_Nrl1_1_01	9000
MBP_Nrl1_1_268aa;O42975	566;122	MBP_Nrl1_1_268aa;O42975	MBP_Nrl1_1_268aa	Protein NRDE2 homolog	nrl1		0.999996	53.7596	0.000289755	103.66	90.868	72.891	1	S	LNKKKSLEIKYDEERSFDEKENDESEFEDGQ	X;X;X;X;X;X;X;X;X;X;X;X;X;X;X;Phospho (STY);X;X;X;X;X;X;X;X;Phospho (STY);X;X;X;X;X;X	XXXXXPPPPPPPPPPPPPPPXXXXXXXXXXX	YDEERS(1)FDEK	Y(-53.76)DEERS(53.76)FDEK	6	2	0.069084	3487200	0.0018155	2190100	0.0061154	2190100	2	10;18	566;122	566	214;227;282	230;244;300	1359;1360;1665	2704;2705;2706;2707;3310	1665	3310	180531_Nrl1_1_01	3462	1360	2707	180531_Nrl1_1_02	5088	1360	2707	180531_Nrl1_1_02	5088
