# Supplementary material for: Identification of Nrl1 Domains Responsible for Interactions with RNA-Processing Factors and Regulation of Nrl1 Function by Phosphorylation
Source: Int J Mol Sci. 2021 Jun 29;22(13):7011. doi: 10.3390/ijms22137011 (PMC8268110; doi:10.3390/ijms22137011)
Supplement: Supplementary file 1 [file ijms-22-07011-s001.zip › Table S5.xlsx]

## Sheet: Sheet1
Table S5: Codons of serines which were mutated to codons coding nonphosphorylatable alanine (S) or phosphomimetic aspartic acid (D).
Gene	Codon	Mutated codon	Substitution
nrl1	AGT	GCT	S86 -> A86
		GAT	S86 -> D86
	TCG	GCG	S112 -> A112
		GAT	S112 -> D112
	AGC	GCC	S122 -> A122
		GAC	S122 -> D122
	AGT	GCT	S131 -> A131
		GAT	S131 -> D131
	TCC	GCC	S970 -> A970
		GAC	S970 -> D970
