# Supplementary material for: Identification of Nrl1 Domains Responsible for Interactions with RNA-Processing Factors and Regulation of Nrl1 Function by Phosphorylation
Source: Int J Mol Sci. 2021 Jun 29;22(13):7011. doi: 10.3390/ijms22137011 (PMC8268110; doi:10.3390/ijms22137011)
Supplement: Supplementary file 1 [file ijms-22-07011-s001.zip › Table S6.xlsx]

## Sheet: Sheet1
Table S6: List of strains used in the study.
Strain IDs	Genotype	Source	Used in
BTH101	F- cya-99 araD139 galE15 galK16 rpsL1(Strr ) hsdR2 mcrA1 mcrB1	Euromedex	This study
DH5a	F- φ80lacZΔM15 Δ(lacZYA-argF)U169 recA1 endA1 hsdR17(rK–, mK+) phoA supE44 λ– thi-1 gyrA96 relA1	New England Biolabs	This study
IC BH-1	BTH101 containing pUT18C-zip and pKT25-zip	This study	Figure 1
IC BH-2	BTH101 containing pUT18C-mtl1 and pKT25-ctr1	This study	Figure 1
IC BH-3	BTH101 containing pUT18C-ctr1 and pKT25-nrl1	This study	Figure 1
IC BH-4	BTH101 containing pUT18C-mtl1 and pKT25-nrl1	This study	Figure 1
IC BH-5	BTH101 containing pUT18C-ntr2 and pKT25-nrl1	This study	Figure 1
IC BH-6	BTH101 containing pUT18C-syf3 and pKT25-nrl1	This study	Figure 1
IC BH-7	BTH101 containing pUT18C and pKT25	This study	Figure 1 and 3
IC BH-8	BTH101 containing pKT25-mtl1 and pUT18C-ctr1	This study	Figure 1 and 3
IC BH-9	BTH101 containing pKT25-ctr1 and pUT18C-nrl1	This study	Figure 1 and 3
IC BH-10	BTH101 containing pKT25-mtl1 and pUT18C-nrl1	This study	Figure 1 and 3
IC BH-11	BTH101 containing pKT25-ntr2 and pUT18C-nrl1	This study	Figure 1 and 3
IC BH-12	BTH101 containing pKT25-syf3 and pUT18C-nrl1	This study	Figure 1 and 3
IC BH-13	BTH101 containing pUT18C-nrl1(1-477) and pKT25-ctr1	This study	Figure 3
IC BH-14	BTH101 containing pUT18C-nrl1(1-1476) and pKT25-ctr1	This study	Figure 3
IC BH-15	BTH101 containing pUT18C-nrl1(495-1476) and pKT25-ctr1	This study	Figure 3
IC BH-16	BTH101 containing pUT18C-nrl1(1476-2916) and pKT25-ctr1	This study	Figure 3
IC BH-17	BTH101 containing pUT18C-nrl1(1-477) and pKT25-mtl1	This study	Figure 3
IC BH-18	BTH101 containing pUT18C-nrl1(1-1476) and pKT25-mtl1	This study	Figure 3
IC BH-19	BTH101 containing pUT18C-nrl1(495-1476) and pKT25-mtl1	This study	Figure 3
IC BH-20	BTH101 containing pUT18C-nrl1(1476-2916) and pKT25-mtl1	This study	Figure 3
IC BH-21	BTH101 containing pUT18C-nrl1(1-477) and pKT25-ntr2	This study	Figure 3
IC BH-22	BTH101 containing pUT18C-nrl1(1-1476) and pKT25-ntr2	This study	Figure 3
IC BH-23	BTH101 containing pUT18C-nrl1(495-1476) and pKT25-ntr2	This study	Figure 3
IC BH-24	BTH101 containing pUT18C-nrl1(1476-2916) and pKT25-ntr2	This study	Figure 3
IC BH-25	BTH101 containing pUT18C-nrl1(1-477) and pKT25-syf3	This study	Figure 3
IC BH-26	BTH101 containing pUT18C-nrl1(1-1476) and pKT25-syf3	This study	Figure 3
IC BH-27	BTH101 containing pUT18C-nrl1(495-1476) and pKT25-syf3	This study	Figure 3
IC BH-28	BTH101 containing pUT18C-nrl1(1476-2916) and pKT25-syf3	This study	Figure 3
FY-426	S. pombe; h- nrl1(1-477)-TAP::kanMX6	This study	Figure 4, Figure S1
FY-466	S. pombe; h- nrl1(1-1506)-TAP::kanMX6	This study	Figure 4, Figure S1
FY-420	S. pombe; h- nrl1-TAP::kanMX6	This study	Figure 4, Figure S1
FY-54	S. pombe; h- cka1-TAP::kanMX6	This study	Figure 6
BL21(DE3)	fhuA2 [lon] ompT gal (λ DE3) [dcm] ∆hsdS λ DE3 = λ sBamHIo ∆EcoRI-B int::(lacI::PlacUV5::T7 gene1) i21 ∆nin5	New England Biolabs	This study
IC BL-41	BL21(DE3) containing pMal-TEV/6xHIS-nrl1(1-804)	This study	Figure 6
FY-209	S. pombe; h- ade6-210 leu1-32 ura4D18 nrl1::natMX4	This study	Figure 7 and 8
FY-249	S. pombe; h- ade6-210 leu1-32 ura4D18 nrl1::natMX4 nrl1::hphMX4	This study	Figure 7 and 8
FY-303	S. pombe; h- ade6-210 leu1-32 ura4D18 nrl1::natMX4 nrl1(S86,112->A)::hphMX4	This study	Figure 7 and 8
FY-304	S. pombe; h- ade6-210 leu1-32 ura4D18 nrl1::natMX4 nrl1(S86,112->D)::hphMX4	This study	Figure 7 and 8
FY-305	S. pombe; h- ade6-210 leu1-32 ura4D18 nrl1::natMX4 nrl1(S122,131->A)::hphMX4	This study	Figure 7 and 8
FY-306	S. pombe; h- ade6-210 leu1-32 ura4D18 nrl1::natMX4 nrl1(S122,131->D)::hphMX4	This study	Figure 7 and 8
FY-421	S. pombe; h- ade6-210 leu1-32 ura4D18 nrl1::natMX4 nrl1(S86,112,122,131->A)::hphMX4	This study	Figure 7 and 8
FY-422	S. pombe; h- ade6-210 leu1-32 ura4D18 nrl1::natMX4 nrl1(S86,112,122,131->D)::hphMX4	This study	Figure 7 and 8
FY-350	S. pombe; h- ade6-210 leu1-32 ura4D18 nrl1::natMX4 nrl1(S86,112,122,131,970->A)::hphMX4	This study	Figure 7 and 8
FY-351	S. pombe; h- ade6-210 leu1-32 ura4D18 nrl1::natMX4 nrl1(S86,112,122,131,970->D)::hphMX4	This study	Figure 7 and 8
FY-235	S. pombe; h- ade6-210 leu1-32 ura4D18 nrl1::natMX4 nrl1(S86,112->A)::hphMX4 nrl1(A86,112)-TAP::kanMX6	This study	Figure S1
FY-236	S. pombe; h- ade6-210 leu1-32 ura4D18 nrl1::natMX4 nrl1(S86,112->D)::hphMX4 nrl1(D86,112)-TAP::kanMX6	This study	Figure S1
FY-237	S. pombe; h- ade6-210 leu1-32 ura4D18 nrl1::natMX4 nrl1(S122,131->A)::hphMX4 nrl1(A122,131)-TAP::kanMX6	This study	Figure S1
FY-238	S. pombe; h- ade6-210 leu1-32 ura4D18 nrl1::natMX4 nrl1(S122,131->D)::hphMX4 nrl1(D122,131)-TAP::kanMX6	This study	Figure S1
FY-239	S. pombe; h- ade6-210 leu1-32 ura4D18 nrl1::natMX4 nrl1(S86,112,122,131->A)::hphMX4 nrl1(A86,112,122,131)-TAP::kanMX6	This study	Figure S1
FY-240	S. pombe; h- ade6-210 leu1-32 ura4D18 nrl1::natMX4 nrl1(S86,112,122,131->D)::hphMX4 nrl1(D86,112,122,131)-TAP::kanMX6	This study	Figure S1
FY-241	S. pombe; h- ade6-210 leu1-32 ura4D18 nrl1::natMX4 nrl1(S86,112,122,131,970->A)::hphMX4 nrl1(A86,112,122,131,970)-TAP::kanMX6	This study	Figure S1
FY-242	S. pombe; h- ade6-210 leu1-32 ura4D18 nrl1::natMX4 nrl1(S86,112,122,131,970->D)::hphMX4 nrl1(D86,112,122,131,970)-TAP::kanMX6	This study	Figure S1
