# Supplementary material for: Identification of Nrl1 Domains Responsible for Interactions with RNA-Processing Factors and Regulation of Nrl1 Function by Phosphorylation
Source: Int J Mol Sci. 2021 Jun 29;22(13):7011. doi: 10.3390/ijms22137011 (PMC8268110; doi:10.3390/ijms22137011)
Supplement: Supplementary file 1 [file ijms-22-07011-s001.zip › Table S7.xlsx]

## Sheet: Sheet1
Table S7: List of primers used in the study.
Primer IDs	Sequence
nrl1 -upout	AAAATCTAGAGCTTTAATGGAAGCCAGATCAACCG
nrl1 -upin	AAAACTCGAGTGGCGTTAGCAGCAACACTTGG
nrl1 -dwout	AAAATCTAGAATCGTTGAAAAAGGATTGAGTTCACCG
nrl1 -dwin	AAAAAGATCTCCTCTAAGCAACCATCATGGCAGTACC
nrl1 -upch	GAGAAGCGGGCTGTTTTTCG
nrl1 -dwch	CCACATTAAACTGCCACCGC
upch-uni	gtcgttagaacgcggctaca
dwch-uni	tctgggcctccatgtcgctgg
nrl1-TAP-upout	AAAAgggcccGCCCCTGTAATAAAGGTAAGTT
nrl1-TAP-upin	AAAAgtcgacGTTTGGGGACAAAATAAGTTCA
nrl1-TAP-dwin	AAAAggatccCATTATTACGATCAATGACT
nrl1-TAP-dwout	AAAAgggcccAAACCAAAAAATTCGCTAAC
nrl1-TAP-upch	TTGAAATCCGTCGCCAAGT
nrl1-TAP-dwch	GGATTGAGTTCACCGCATATT
upch-uni-TAP	gaagcagtggtcttcaactcg
dwch-uni-TAP	tgtcggggctggcttaacta
nrl1-integr-fw-XhoI	ATATctcgagCTGTGTCAATTTCTTGGATTCG
nrl1-integr-rv-XmaI	ATATcccgggAACAACTTTGAAGTCTTCTGC
nrl1-S86->A-sense	aggagcagatccatatacggaagctgaagatctatgatatttaggaac
nrl1-S86->A-antisense	gttcctaaatatcatagatcttcagcttccgtatatggatctgctcct
nrl1-S86->D-sense	gaggagcagatccatatacggaatctgaagatctatgatatttaggaacg
nrl1-S86->D-antisense	cgttcctaaatatcatagatcttcagattccgtatatggatctgctcctc
nrl1-S112->A-sense	catatttgatttccaacgcttttttcttattcagggttatgccctc
nrl1-S112->A-antisense	gagggcataaccctgaataagaaaaaagcgttggaaatcaaatatg
nrl1-S112->D-sense	cttcatcatatttgatttccaaatcttttttcttattcagggttatgccctcctttgact
nrl1-S112->D-antisense	agtcaaaggagggcataaccctgaataagaaaaaagatttggaaatcaaatatgatgaag
nrl1-S122->A-sense	CATCGTTTTCTTTTTCATCAAAGGCTCTTTCTTCATCATATTTGATTTCC
nrl1-S122->A-antisense	GGAAATCAAATATGATGAAGAAAGAGCCTTTGATGAAAAAGAAAACGATG
nrl1-S122->D-sense	CATCGTTTTCTTTTTCATCAAAGTCTCTTTCTTCATCATATTTGATTTCC
nrl1-S122->D-antisense	GGAAATCAAATATGATGAAGAAAGAGACTTTGATGAAAAAGAAAACGATG
nrl1-S131->A-sense	ctgcccatcttcaaattcagcttcatcgttttctttttcatcaaagcttct
nrl1-S131->A-antisense	agaagctttgatgaaaaagaaaacgatgaagctgaatttgaagatgggcag
nrl1-S131->D-sense	agaagctttgatgaaaaagaaaacgatgaagatgaatttgaagatgggcag
nrl1-S131->D-antisense	ctgcccatcttcaaattcatcttcatcgttttctttttcatcaaagcttct
nrl1-S970->A-sense	aataatgtcagtttggggccaaaataagttcatctcctctttcaaa
nrl1-S970->A-antisense	tttgaaagaggagatgaacttattttggccccaaactgacattatt
nrl1-S970->D-sense	cgtaataatgtcagtttgggtccaaaataagttcatctcctctttcaaactt
nrl1-S970->D-antisense	aagtttgaaagaggagatgaacttattttggacccaaactgacattattacg
Nrl1-exp 1-268 fw	ATTCTAGAATGCCGTCTAATCATAACACG
Nrl1-exp 1-268 rv	ATCTGCAGTTATTAACCTGGATGCTCAATCAATAC
nrl1(1-159/492/972)-T18-fw	ATATCTGCAGATGCCGTCTAATCATAACACGTC
nrl1(1-159)-T18-rv	ATATTCTAGATAAAGAAAACGTTGACTTCTCGGATGG
nrl1(1/165-492)-T18-rv	ATATTCTAGAAAGAGGTACTCCGCAAAATGCAAAAAATTTATAC
nrl1(165-492)-T18-fw	ATATCTGCAGATTAAGGAAACAGATGAAGAAATAAAAAAAAACC
nrl1(493-972)-T18-fw	ATATCTGCAGTTTCCACCGGGGATTTCAACAAAC
nrl1(1/493-972)-T18-rv	ATATTCTAGATCAGTTTGGGGACAAAATAAGTTC
mtl1-T18-fw	ATATCTGCAGATGTCAGAAAACAGTACAGACTCT
mtl1-T25-fw	ATATCTGCAGGGATGTCAGAAAACAGTACAGACTCT
mtl1-T18/T25-rv	ATATCCCGGGTTAGAGGTATAGAGAGGCC
ctr1-T18-fw	ATATCTGCAGATGAATGTTGGAAAGAAATCCGAAATTC
ctr1-T25-fw	ATATCTGCAGGGATGAATGTTGGAAAGAAATCCGAAATTC
ctr1-T18/T25-rv	ATATCCCGGGTTAATTATTAGAAAAATGTTCAGACATCC
ntr2-T18-fw	ATATCTGCAGATGCGACGATACTTAAAAAAGGCGAAGC
ntr2-T25-fw	ATATCTGCAGGGATGCGACGATACTTAAAAAAGG
ntr2-T18/T25-rv	ATATCCCGGGTTAGGATTTGCTTTTGGTAAG
syf3-T18-fw	ATATCTGCAGATGACTTCGGAAGCGCCCAGGG
syf3-T25-fw	ATATCTGCAGGGATGACTTCGGAAGCGC
syf3-T18/T25-rv	ATATCCCGGGTTAGGCCTCCAGCTTCTTTTTAGC
SPBPB2B2.01-fw	GTCGGTGAGGTCGAAACAGT
SPBPB2B2.01-rv	CCGGTACCAATAGCTCCACC
SPAC4G8.03c-fw	CGCCCATGTCGAGTGTTTTG
SPAC4G8.03c-rv	TGAGCAGCTGTTGGACGATT
SPBC23G7.10c-fw	CACCAACGACGGGTTCCTTA
SPBC23G7.10c-rv	ATACTACTTGGCGCTGTCGG
SPCC794.01c-fw	GGAATATGGGCGGTGACGAT
SPCC794.01c-rv	TGACTTTCCCGGCCTTGTTT
SPCC548.07c-fw	GGACGTGACATCCAGGGTTT
SPCC548.07c-rv	TGCATCGTGCAACCTTTGTG
SPAPB24D3.10c-fw	TACATAGCACGACGTGAGGC
SPAPB24D3.10c-rv	TTTGCTCTCGTTGGATGGCT
SPBC32H8.12c-fw	GCAAGCGTGGTATTTTGACC
SPBC32H8.12c-rv	CTTCTCACGGTTGGATTTGG
SPAC1F3.09C	TTGAAAGCTTCACTCTCAGC
SPAC1F3.09E-fw	TCTCTCCACATTCCATAGCC
SPAC1F3.09E-rv	GCTCTTGATCTAGCAGAACCC
SPAC1F3.09I-fw	GCACAAGTCAGAGTCACATAG
SPAC1F3.09I-rv	ACGGTGGAAAAAACGCAG
SPBC557.05C	CCTAGCCGCTGACAATGC
SPBC557.05E-fw	ACCCAGCATATCACCATCC
SPBC557.05E-rv	GGCAAACTCACAGTAATTCTTG
SPBC557.05I-fw	GTCAATTTTCCTAAACACGTCG
SPBC557.05I-rv	ACTGTTAGCTTGCGTGTATC
SPBC1604.04C	CCGGAGAGGACAGTGTGC
SPBC1604.04E-fw	ACTCACGTCCTATCCACTTG
SPBC1604.04E-rv	CCTTTGATGCCTGCTTCTG
SPBC1604.04I-fw	AAGCAAAAGGACTCGCAAG
SPBC1604.04I-rv	AATTGACTATTTCCCTGCCAC
SPAC20G4.01C	GTCGTCCCAGGTACTACG
SPAC20G4.01E-fw	TCACTTGGTCCATCTCAGTC
SPAC20G4.01E-rv	TTGTCTTCTTTGAGCCATTCC
SPAC20G4.01I-fw	AATGCTAACTGATGTCCTCTTG
SPAC20G4.01I-rv	ACAAATGCAGAACTAGACTCAC
SPCC16C4.16cC	AACGCTTGGAAACCCTGG
SPCC16C4.16cE-fw	GAATATCAAACGAAACCACACC
SPCC16C4.16cE-rv	GAGGATCACCGTGAAACAG
SPCC16C4.16cIfw	GGTGGCTGATACTACATTGC
SPCC16C4.16cIrv	CCAGTTTTCGCTTCTTACATTC
SPBC19G7.06C	CCATGTTATTTCGATATACCG
SPBC19G7.06E-fw	TTACCATACCGGACCATGC
SPBC19G7.06E-rv	TTCAGGAGGAACAGAAAAAGAC
SPBC19G7.06I-fw	TCATACACCCCTTTTCTCCTC
SPBC19G7.06I-rv	CCACCACTTTAGCATCACAC
